# Supplementary material for: Ruminal Bacterial Community Successions in Response to Monensin Supplementation in Goats
Source: Animals (Basel). 2022 Sep 4;12(17):2291. doi: 10.3390/ani12172291 (PMC9454474; doi:10.3390/ani12172291)
Supplement: Supplementary file 1 [file animals-12-02291-s001.zip]

Archive with 5 entries (5 files):
- Figure S1.pdf
- Figure S2.pdf
- Figure S3.pdf
- Table S1.docx
- Table S2.xlsx
