# Supplementary material for: Ruminal Bacterial Community Successions in Response to Monensin Supplementation in Goats
Source: Animals (Basel). 2022 Sep 4;12(17):2291. doi: 10.3390/ani12172291 (PMC9454474; doi:10.3390/ani12172291)
Supplement: Supplementary file 1 [file animals-12-02291-s001.zip › Table S2.xlsx]

## Sheet: Table S2
				Pairwise comparison										Relative abundance(* 1000)
OTU	taxonomy	cell-wall type	Cluster	B vs M10	B vs M30	B vs M50	B vs W	M10 vs M30	M10 vs M50	M10 vs W	M30 vs M50	M30 vs W	M50 vs W	B-1	B-2	B-3	B-4	B-5	M10-1	M10-2	M10-3	M10-4	M10-5	M30-1	M30-2	M30-3	M30-4	M30-5	M50-1	M50-2	M50-3	M50-4	M50-5	W-1	W-2	W-3	W-4	W-5
denovo8939	k__Bacteria; p__Actinobacteria; c__Actinobacteria; o__Bifidobacteriales; f__Bifidobacteriaceae; g__Bifidobacterium; s__	G-	C2	0.00916433	0.201562	0.0449357	0.714227	0.143984	0.458959	0.00344046	0.439732	0.113974	0.0189551	1.05261	1.47432	0	0.0320359	3.38976	0	0.0753485	0	0	0.119019	0	1.58974	0	0	0.744786	0	0.939227	0	0.0155848	0	1.62476	0.356714	0.200351	0.260798	4.09805
denovo1111	k__Bacteria; p__Bacteroidetes; c__Bacteroidia; o__Bacteroidales; f__; g__; s__	G-	C1	6.00586e-05	2.38423e-05	0.00759664	0.112093	0.645401	0.230877	0.0126488	0.12133	0.00564799	0.21454	3.60441	2.60577	6.80292	1.90613	0.918911	0	0.0251162	0	0.226912	0	0	0	0	0.0262898	0	0.0075123	0	0.0280785	1.87018	0	2.40021	0.112646	1.98681	0.0802456	0.374822
denovo11568	k__Bacteria; p__Bacteroidetes; c__Bacteroidia; o__Bacteroidales; f__; g__; s__	G-	C1	0.00537869	0.873191	0.00348076	0.00328467	0.0111233	0.757285	0.708607	0.00727565	0.00686982	0.918719	0	0	0	6.21496	0.0204202	0	0.0251162	0	0.0756372	0	0	0	0.170346	0.0394348	5.06179	0.0075123	0	0	0	0	0	0.16897	0.56766	0.561719	0.39981
denovo12353	k__Bacteria; p__Bacteroidetes; c__Bacteroidia; o__Bacteroidales; f__; g__; s__	G-	C1	0.0519461	0.034858	0.449559	0.0544845	0.974266	0.148995	0.227408	0.125039	0.238376	0.458313	20.4303	5.50298	11.5963	5.67035	35.4904	0.0332757	0.301394	0.0310385	24.2417	12.7351	0.424744	2.79515	0.613246	12.5534	5.75141	23.4384	24.2197	2.4709	2.32214	9.02112	10.0993	8.11054	0.484181	1.30399	7.62138
denovo12654	k__Bacteria; p__Bacteroidetes; c__Bacteroidia; o__Bacteroidales; f__; g__; s__	G-	C1	0.00149419	0.00149419	0.524822	0.00822973	1	0.181588	0.395476	0.181588	0.395476	0.562498	0	0.0171432	7.24403	0.0160179	0	0	0	0	0	0	0	0	0	0	0	0.0075123	0.0769859	0	1.18445	0.0184104	0.240021	0.0750976	0.0500877	0	0.0499763
denovo13532	k__Bacteria; p__Bacteroidetes; c__Bacteroidia; o__Bacteroidales; f__; g__; s__	G-	C1	4.10442e-05	4.67097e-05	0.114393	0.000940859	0.70156	0.0054272	0.322178	0.00088068	0.530904	0.00672177	0.478461	2.36577	0.176445	19.622	5.248	0	0	0	0.0378186	0.238039	0.0169898	0	0.0170346	0.0788695	0.524109	11.7718	0.0307943	0.0421177	0	0.0552313	0.480041	0.0187744	0.0667835	0.0401228	0
denovo14625	k__Bacteria; p__Bacteroidetes; c__Bacteroidia; o__Bacteroidales; f__; g__; s__	G-	C1	3.53893e-05	2.74299e-05	9.3883e-06	0.000170296	0.987161	0.849148	0.345221	0.836716	0.352637	0.268246	3.06215	4.45724	3.87198	4.88547	0.469666	0.0166378	0.100465	0.0310385	0.0567279	0.0297548	0	0.122288	0.0170346	0.0788695	0.0275847	0	0.092383	0.0140392	0.0155848	0	0	0.0187744	0.200351	0.120368	0.149929
denovo14834	k__Bacteria; p__Bacteroidetes; c__Bacteroidia; o__Bacteroidales; f__; g__; s__	G-	C1	3.33408e-05	2.72023e-05	1.28811e-05	2.40524e-05	0.983841	0.942598	0.87929	0.926816	0.892621	0.832033	6.66656	1.13145	0.862618	5.7184	1.63362	0.0166378	0	0	0	0	0	0	0	0.0131449	0	0	0	0.0140392	0	0.0184104	0	1.23911	2.20386	1.70522	0.67468
denovo14927	k__Bacteria; p__Bacteroidetes; c__Bacteroidia; o__Bacteroidales; f__; g__; s__	G-	C1	0.0349504	0.0282448	0.0282448	0.0282448	0.818893	0.818893	0.818893	1	1	1	0.303025	0.0342865	0.558741	2.51482	0.0612607	0	0	0	0.0378186	0	0	0	0	0	0	0	0	0	0	0	0	2.38435	13.6405	1.62497	2.92361
denovo14937	k__Bacteria; p__Bacteroidetes; c__Bacteroidia; o__Bacteroidales; f__; g__; s__	G-	C1	0.0712205	0.994091	0.000687441	0.310022	0.0541605	0.226771	0.433819	0.000670771	0.240195	0.0455224	1.53108	0.360008	5.79327	1.76197	3.26724	0.415946	0.0502323	0.155193	2.45821	0.565342	2.08974	0.5765	5.38294	1.4328	3.26879	0.135221	0.21556	0.154431	0.0467545	0.533903	3.50799	0.826074	2.92178	10.0708	0.0999525
denovo15238	k__Bacteria; p__Bacteroidetes; c__Bacteroidia; o__Bacteroidales; f__; g__; s__	G-	C1	0.0041129	0.0041129	0.0045795	0.00469693	1	0.883144	0.867555	0.883144	0.867555	0.981061	0	0	5.9403	0	0	0	0	0	0	0	0	0	0	0	0	0	0	0	0.0155848	0	0	0.63833	0.116871	0	0.224893
denovo15662	k__Bacteria; p__Bacteroidetes; c__Bacteroidia; o__Bacteroidales; f__; g__; s__	G-	C1	0.0150584	0.00760433	0.00783674	0.00776192	0.668738	0.686106	0.680634	0.976303	0.983588	0.992718	1.65867	0.154289	0.460717	2.06631	0.918911	0	0	0	0.189093	0	0	0	0	0.0131449	0	0	0	0	0	0.0184104	0	0.16897	0.601052	0.160491	0.0499763
denovo15817	k__Bacteria; p__Bacteroidetes; c__Bacteroidia; o__Bacteroidales; f__; g__; s__	G-	C1	0.0320567	0.787556	0.678244	0.267393	0.141739	0.336575	0.404293	0.719737	0.304914	0.751897	3.65225	5.74299	3.52889	0.993112	12.1296	1.53068	3.94324	0.341424	0.680735	4.99881	2.08974	5.86982	2.38485	3.1022	9.82015	6.20516	4.15724	3.93098	2.64942	1.21509	2.47406	0.244067	0.0166959	0.0200614	0
denovo2207	k__Bacteria; p__Bacteroidetes; c__Bacteroidia; o__Bacteroidales; f__; g__; s__	G-	C1	0.0406765	0.0611042	0.748546	0.226028	0.994418	0.0726445	0.383647	0.137065	0.558179	0.11091	2.44015	2.9315	0.862618	4.50104	1.02101	0.0332757	0.150697	0.124154	1.15347	1.78529	2.68438	0.751197	0	0.0262898	0.041377	1.57007	0.954625	1.53028	0	8.57927	0.94162	0.244067	0.0166959	1.84565	3.54831
denovo2302	k__Bacteria; p__Bacteroidetes; c__Bacteroidia; o__Bacteroidales; f__; g__; s__	G-	C1	0.00516693	0.0016857	0.00166662	0.182875	0.617077	0.613186	0.317945	0.995296	0.150264	0.148991	1.97764	0.0171432	4.7346	0.897005	0.347144	0	0	0	0.321458	0.208284	0	0	0	0.0525797	0.0827541	0	0	0.0982746	0.0155848	0.0184104	0.0369263	85.4048	95.0831	57.516	121.617
denovo3235	k__Bacteria; p__Bacteroidetes; c__Bacteroidia; o__Bacteroidales; f__; g__; s__	G-	C1	0.031794	0.589046	0.360654	0.595569	0.0070336	0.180369	0.0923788	0.125224	0.246483	0.698193	0.972871	2.79435	0.0588149	0.0480538	0	0	0.0753485	0	0.0189093	0	0	5.71259	0	0.105159	0.0275847	0.0075123	1.6167	0	0.0935089	0.0184104	0.406189	0	0.0166959	0.0200614	0
denovo3268	k__Bacteria; p__Bacteroidetes; c__Bacteroidia; o__Bacteroidales; f__; g__; s__	G-	C1	0.140274	0.000454628	0.0783793	0.129029	0.0547342	0.693845	0.909733	0.120253	0.0949098	0.905227	8.46876	0.908592	5.09729	2.53083	16.132	0.316119	1.78325	0.0931156	5.57825	4.10617	0.509693	1.27529	0.357727	0.80184	0.634448	0.901476	6.18966	1.24949	0.42079	0.239336	1.23703	2.08396	0	0.0200614	0.0249881
denovo3410	k__Bacteria; p__Bacteroidetes; c__Bacteroidia; o__Bacteroidales; f__; g__; s__	G-	C1	0.0287686	0.16448	0.0345154	0.0949744	0.61045	0.792104	0.427465	0.325373	0.83704	0.427721	2.50395	2.4172	2.84272	11.4849	3.4306	0.0166378	0.100465	0.0310385	6.97754	1.60676	0.373775	0.0698788	6.49019	0.696681	3.00673	1.59261	0.862242	2.35859	0.389621	1.10463	2.40021	0	0.0166959	0	0
denovo4094	k__Bacteria; p__Bacteroidetes; c__Bacteroidia; o__Bacteroidales; f__; g__; s__	G-	C1	0.0728889	6.33173e-05	1.65078e-05	0.000696955	0.00428312	0.00207141	0.4079	0.711898	0.296697	0.177523	1.67461	0.73716	4.99926	6.77559	1.5111	0	0	0.0310385	7.16663	0.148774	0	0.0174697	0.0851731	0	0.1793	0	0	0.0701961	0	0	0.313873	4.80625	3.62301	2.9089	4.12304
denovo6724	k__Bacteria; p__Bacteroidetes; c__Bacteroidia; o__Bacteroidales; f__; g__; s__	G-	C1	0.0173092	0.000179923	0.000312856	0.000356732	0.226801	0.37941	0.408286	0.684519	0.646059	0.954212	5.75748	1.62861	1.84287	1.23338	0.224623	0	0	0	0.0567279	1.16044	0	0	0	0	0.0275847	0	0.21556	0	0	0	0.129242	0	0	0	0
denovo6782	k__Bacteria; p__Bacteroidetes; c__Bacteroidia; o__Bacteroidales; f__; g__; s__	G-	C1	0.000562961	0.000461611	0.000461611	0.000461611	0.835673	0.835673	0.835673	1	1	1	3.47682	2.40005	0.254864	2.45074	0.265463	0	0	0.0310385	0	0	0	0	0	0	0	0	0	0	0	0	0	0.093872	0.0500877	0.120368	0.0499763
denovo7003	k__Bacteria; p__Bacteroidetes; c__Bacteroidia; o__Bacteroidales; f__; g__; s__	G-	C1	0.000383385	0.229201	0.00945154	0.0356016	0.241294	0.463761	0.101192	0.150079	0.881615	0.330694	3.54061	0.291435	4.61697	11.1805	8.22936	0.0166378	0.200929	0.0310385	2.6473	0.80338	2.97321	0.0873485	13.6277	0.486362	0.344809	0.36059	0.354135	3.42557	1.58965	0.460261	0.793915	0	0.183655	0.0200614	1.27439
denovo7100	k__Bacteria; p__Bacteroidetes; c__Bacteroidia; o__Bacteroidales; f__; g__; s__	G-	C1	5.85355e-05	0.000544975	0.000191763	0.080877	0.628738	0.79727	0.00986834	0.744991	0.0114479	0.00324554	6.10836	6.80587	9.56722	12.8784	3.6348	0.0332757	0.301394	0.0310385	0.869828	1.78529	0.0169898	0.209636	4.0372	0.105159	0.717202	0.19532	0.323341	3.29922	0.0623393	0.220925	0.812378	0.244067	0.884882	1.5046	0.299858
denovo7855	k__Bacteria; p__Bacteroidetes; c__Bacteroidia; o__Bacteroidales; f__; g__; s__	G-	C1	0.0283136	0.045906	0.02509	0.0635562	0.765267	0.925284	0.636994	0.700676	0.855573	0.580865	1.94574	0.805733	0.872421	0.0320359	0.183782	0	0	0	0.0567279	0	0	0	0.0170346	0.105159	0.0827541	0	0.0153972	0.0140392	0	0	0	0.356714	1.35237	0.240737	0.0999525
denovo8228	k__Bacteria; p__Bacteroidetes; c__Bacteroidia; o__Bacteroidales; f__; g__; s__	G-	C1	1.86286e-05	1.50827e-08	3.73312e-08	4.39944e-08	0.161937	0.154479	0.428486	0.970954	0.499445	0.479957	14.0349	1.69718	18.2228	11.581	5.73809	0	0	0	1.81529	0	0.0169898	0.0174697	0.0340692	0.0131449	0	0	0.0307943	0	0	0.0368209	0.59082	0	0.0500877	0.0200614	0.124941
denovo849	k__Bacteria; p__Bacteroidetes; c__Bacteroidia; o__Bacteroidales; f__; g__; s__	G-	C1	0.403818	0.000406822	0.000126889	0.317452	0.0441477	0.0447199	0.706844	0.994271	0.0428672	0.0434243	0.0159487	0.0342865	12.6844	2.35464	0.0408405	0	3.79254	0	0.208002	0	0.0339795	0	0.136277	0.0657246	0	0.0976599	0.0153972	0.112314	0.0155848	0	1.66168	0.131421	0.0166959	0.0200614	0
denovo8988	k__Bacteria; p__Bacteroidetes; c__Bacteroidia; o__Bacteroidales; f__; g__; s__	G-	C1	0.115411	0.659327	0.0888808	0.00638814	0.210441	0.828602	0.353768	0.228653	0.0167841	0.282863	3.30138	2.55434	5.90109	4.08457	2.57295	0.831891	2.03441	0.0310385	3.72513	1.8448	2.34459	2.41082	2.62333	6.2044	2.13781	2.05837	2.35577	2.33051	1.80784	0.533903	0.480041	1.40808	1.18541	2.34718	1.54926
denovo9029	k__Bacteria; p__Bacteroidetes; c__Bacteroidia; o__Bacteroidales; f__; g__; s__	G-	C1	0.011815	0.00731434	0.00610161	0.0409187	0.786968	0.696195	0.553148	0.896658	0.403911	0.351147	0.717692	1.85147	1.00966	1.29745	0.775969	0.0166378	0	0	0.189093	0	0	0	0	0.0262898	0.041377	0	0	0.0280785	0	0	0	4.14914	1.18541	0.421289	5.12257
denovo9402	k__Bacteria; p__Bacteroidetes; c__Bacteroidia; o__Bacteroidales; f__; g__; s__	G-	C1	0.0815681	2.1103e-05	0.239564	0.00061604	0.034055	0.389537	0.900003	0.000589536	0.152909	0.240595	4.09882	0.137146	2.42121	0.832933	19.4197	0	0	0	4.63278	0.208284	0.0339795	0.0174697	0.0170346	0	0.317224	0.0300492	0.0769859	28.5277	0	1.10463	0.221558	0	0.0333918	0.160491	0
denovo9648	k__Bacteria; p__Bacteroidetes; c__Bacteroidia; o__Bacteroidales; f__; g__; s__	G-	C1	0.000183129	8.94956e-05	4.76635e-05	0.000167912	0.694927	0.811186	0.73237	0.87299	0.476367	0.567745	1.10046	1.11431	0.715581	10.1233	1.75614	0	0	0	0.245821	0.0297548	0	0.0174697	0	0.0131449	0.0275847	0.0150246	0.0769859	0	0.0155848	0.0184104	0	0.281616	0.417397	0.361105	0.224893
denovo10084	k__Bacteria; p__Bacteroidetes; c__Bacteroidia; o__Bacteroidales; f__; g__; s__	G-	C2	0.258189	0.221879	0.923405	0.0834209	0.91016	0.2973	0.00698948	0.256424	0.00569485	0.0687065	0.0159487	0	0	0.640718	0.878071	0	0	0.0310385	0.132365	0	0	0	0	0.105159	0	0.0225369	0.954625	0.0140392	0.342866	0.0368209	1.4032	0.0187744	0	0	0
denovo11767	k__Bacteria; p__Bacteroidetes; c__Bacteroidia; o__Bacteroidales; f__; g__; s__	G-	C2	0.0083423	0.0018224	0.00178086	0.138116	0.970809	0.666496	0.0114582	0.673143	0.00763687	0.0407013	41.9451	17.1604	18.8208	23.0819	45.1083	0.199654	0.602788	0.0310385	12.1776	31.3913	0.577652	13.1896	0.272554	4.6533	8.62021	4.5825	19.3234	0.505412	1.01301	9.1684	15.029	0.525683	0.183655	0.0601842	0.299858
denovo12338	k__Bacteria; p__Bacteroidetes; c__Bacteroidia; o__Bacteroidales; f__; g__; s__	G-	C2	0.0474431	0.242342	0.139157	0.470674	0.245442	0.397168	0.0041488	0.966443	0.0472181	0.00755596	8.97912	2.38291	10.6847	3.49191	6.16692	0.0332757	0.100465	0	3.40368	5.83194	0.0169898	1.36264	0.102208	11.9093	5.9445	2.03583	8.09891	0.533491	2.32214	1.34396	14.8628	4.6185	22.8567	2.18669	6.02214
denovo12663	k__Bacteria; p__Bacteroidetes; c__Bacteroidia; o__Bacteroidales; f__; g__; s__	G-	C2	0.19825	0.0642812	0.1062	0.682964	0.599782	0.91858	0.322327	0.544795	0.00430515	0.108684	1.45133	0.462868	2.40161	3.42784	2.67505	0	0.0251162	0	7.03426	0.386813	0	1.78191	0	0.131449	0.799956	0.180295	1.35495	0.645804	0.638978	1.49125	1.82785	4.97522	8.49821	0.902762	3.1485
denovo1457	k__Bacteria; p__Bacteroidetes; c__Bacteroidia; o__Bacteroidales; f__; g__; s__	G-	C2	0.987653	0.881543	0.881543	0.0075025	0.87138	0.87138	0.0076251	1	0.00672767	0.00672767	0	0	0	0.0160179	0	0	0	0	0.0189093	0	0	0	0	0	0	0	0	0	0	0	5.26199	0	0	0	0
denovo15067	k__Bacteria; p__Bacteroidetes; c__Bacteroidia; o__Bacteroidales; f__; g__; s__	G-	C2	0.0309576	0.0387815	0.580971	0.769288	0.812177	0.0838799	0.00550027	0.104268	0.00696736	0.212392	0.398718	0.274292	0.362692	2.3226	0	0	0	0	0	0	0	0	0	0.0131449	0.0275847	0	2.1556	0	0	0	0.0738525	0.863623	0.0333918	0.702149	0.0499763
denovo16502	k__Bacteria; p__Bacteroidetes; c__Bacteroidia; o__Bacteroidales; f__; g__; s__	G-	C2	0.0268915	0.143238	0.855266	0.545982	0.562337	0.121472	0.00489856	0.152264	0.00183092	0.211198	4.05097	1.86861	0.843013	10.5398	1.57236	0.0332757	0.150697	0.0310385	1.53165	2.29112	0.135918	1.29276	0.851731	0.512652	3.0619	3.4782	5.88172	3.39749	0.0467545	1.15986	3.52646	8.41093	3.05535	0.561719	8.52095
denovo2786	k__Bacteria; p__Bacteroidetes; c__Bacteroidia; o__Bacteroidales; f__; g__; s__	G-	C2	0.00178004	0.00309192	0.000299764	0.682212	0.37541	0.200009	0.000153695	0.647304	1.83125e-06	0.000257746	31.084	28.4407	5.82267	16.2262	8.20894	0.0332757	0.150697	0.0620771	1.26692	8.06356	0.0169898	3.84333	0.0170346	12.9083	1.14476	2.09593	5.85092	0.0701961	2.63383	4.71307	1.62476	0.206518	1.35237	0	0.624703
denovo3494	k__Bacteria; p__Bacteroidetes; c__Bacteroidia; o__Bacteroidales; f__; g__; s__	G-	C2	0.00860216	0.240744	0.387552	0.563136	0.117512	0.018996	0.000147668	0.362415	0.00813414	0.0273109	2.10523	0.377151	1.77425	0.672753	0.285883	0	0	0	0	0.0297548	0.067959	0	0	1.89287	0	0	0	0	4.17673	0.0184104	0.110779	1.38931	0.684531	1.24381	1.99905
denovo5309	k__Bacteria; p__Bacteroidetes; c__Bacteroidia; o__Bacteroidales; f__; g__; s__	G-	C2	0.1575	0.0449823	0.0209991	0.465042	0.525544	0.914226	0.00394602	0.465602	0.0164117	0.000390942	2.08928	2.48577	8.25369	1.6979	1.77656	0	0.0251162	0	6.71281	1.19019	0	3.96562	0	0	0.110339	1.66773	0.354135	1.54431	1.27796	0.0368209	12.9796	3.47327	14.1581	8.96744	10.3451
denovo5959	k__Bacteria; p__Bacteroidetes; c__Bacteroidia; o__Bacteroidales; f__; g__; s__	G-	C2	0.0243838	0.47254	0.545223	0.971936	0.10721	0.0866404	0.0224906	0.908963	0.451108	0.522235	0.606051	0.188576	1.93109	1.36152	0.490086	0	0.0251162	0	0.0945466	0.0595096	0	0	0	2.06375	0.593071	0	0.569695	0.0140392	1.90135	0.441851	0.0369263	0.995044	0.85149	0.300921	0.499763
denovo732	k__Bacteria; p__Bacteroidetes; c__Bacteroidia; o__Bacteroidales; f__; g__; s__	G-	C2	0.00554895	3.35651e-05	0.00795696	0.414256	0.808291	0.677962	0.0475991	0.924976	0.0222069	0.00319375	6.87389	24.6863	16.9289	41.2622	28.4046	6.92134	9.44368	2.26581	9.00083	1.2497	1.30821	1.58974	3.67948	11.5938	8.13748	5.86711	9.85419	4.73122	0.233772	2.22766	18.0569	0.394263	0.634444	0.922824	0.299858
denovo7541	k__Bacteria; p__Bacteroidetes; c__Bacteroidia; o__Bacteroidales; f__; g__; s__	G-	C2	0.164954	0.0570726	0.563681	0.878824	0.755905	0.446584	0.136781	0.196236	0.0498768	0.477811	2.20092	1.47432	4.7248	1.08922	2.75673	1.13137	0.0251162	0.65181	2.51494	1.2497	0.951426	0.0873485	0.800627	1.14361	1.59991	6.33287	0.477312	0.716001	1.87018	0.699597	2.73254	1.12646	2.13707	0.882701	0.224893
denovo7873	k__Bacteria; p__Bacteroidetes; c__Bacteroidia; o__Bacteroidales; f__; g__; s__	G-	C2	0.00012809	0.362375	0.648451	0.768513	0.00570732	9.1374e-05	1.57932e-05	0.141563	0.0174384	0.790421	0.956923	0.154289	2.84272	11.2926	0.081681	0	0	0	0	0.0297548	0	5.20597	0.0511038	0.0394348	0.455147	8.1809	2.54053	0.0421177	7.79241	0.0920522	0.110779	0.0563232	0	0.120368	0.124941
denovo7879	k__Bacteria; p__Bacteroidetes; c__Bacteroidia; o__Bacteroidales; f__; g__; s__	G-	C2	0.163781	0.0350708	0.0291437	0.926897	0.387923	0.331174	0.138994	0.877432	0.0287985	0.0238937	0.574154	0.720016	0.460717	1.60179	0.204202	0	0	0	0.775282	0	0	0	0	0	0.0551694	0	0.0153972	0	0	0	0.369263	5.4258	8.23107	2.80859	6.99668
denovo9163	k__Bacteria; p__Bacteroidetes; c__Bacteroidia; o__Bacteroidales; f__; g__; s__	G-	C2	5.25297e-05	0.000884937	0.00162295	0.580097	0.43906	0.436891	0.000482656	0.997047	0.00497189	0.00123828	6.63466	3.65151	2.83292	3.58802	9.06659	0.848529	0.678136	0.0620771	0.397096	0.981909	0.645611	1.34517	0.596212	1.80085	0.772371	1.47241	2.06322	0.0982746	0.654562	0.883701	4.8558	0.0187744	0.784707	1.12344	0.0249881
denovo9441	k__Bacteria; p__Bacteroidetes; c__Bacteroidia; o__Bacteroidales; f__; g__; s__	G-	C2	0.10742	0.0363395	0.0996519	0.413065	0.519022	0.00223883	0.00266954	0.000151564	0.000686203	0.609381	0.622	0.497154	1.47037	0.752843	0.0408405	0.0166378	0	0	0.416005	0	0	0	0.0170346	0	0.0137923	5.59666	3.94168	0.856393	0.233772	0	6.44363	3.17287	7.68011	4.23295	1.82413
denovo10544	k__Bacteria; p__Bacteroidetes; c__Bacteroidia; o__Bacteroidales; f__; g__; s__	G-	C3	3.60273e-05	0.00402199	0.000263134	0.23764	0.182281	0.40267	0.00273174	0.397294	0.0709641	0.00846766	0.0478461	0	0.147037	0.272305	0.224623	4.4423	11.4781	4.31436	2.09893	0.80338	1.25724	1.01324	2.69147	1.82714	2.06885	1.0968	1.21638	6.14918	2.5715	1.82263	0.313873	14.4563	28.9841	19.941	31.51
denovo13265	k__Bacteria; p__Bacteroidetes; c__Bacteroidia; o__Bacteroidales; f__; g__; s__	G-	C3	0.018012	0.519906	0.0129357	0.864842	0.0754441	0.918216	0.0266743	0.0570878	0.634355	0.019395	0.0318974	0.068573	0.499926	0.352395	0.0204202	0.38267	0.276278	3.63151	1.2102	1.90431	0.152908	0.349394	0.374762	0.381203	0.827541	5.35627	0.461915	0.589647	1.13769	0.368209	0.406189	0.093872	0.133567	0.260798	0
denovo13805	k__Bacteria; p__Bacteroidetes; c__Bacteroidia; o__Bacteroidales; f__; g__; s__	G-	C3	0.0727261	0.0236046	0.0352873	0.0696963	0.499519	0.0044809	0.00360321	9.91611e-05	0.000131406	0.844323	1.91385	3.12007	2.40161	2.33862	5.41137	4.35911	6.55532	6.61121	1.22911	8.68841	8.40993	4.00056	8.12551	10.6474	6.23414	2.39642	1.35495	0.0280785	0.701317	0.0920522	0.0738525	0.187744	0.901578	1.08331	2.39886
denovo13900	k__Bacteria; p__Bacteroidetes; c__Bacteroidia; o__Bacteroidales; f__; g__; s__	G-	C3	0.159364	0.648921	0.652915	0.453736	0.344961	0.46434	0.042434	0.995562	0.231036	0.233162	0.239231	0.205719	1.72524	0.608682	1.24564	1.83016	0.527439	1.2105	0.510551	4.96905	1.93683	0.174697	0.511038	0.302333	2.49641	1.06675	1.0932	2.11992	0	1.12304	0.221558	0.093872	0.183655	0.14043	0.699668
denovo14196	k__Bacteria; p__Bacteroidetes; c__Bacteroidia; o__Bacteroidales; f__; g__; s__	G-	C3	0.40347	0.369211	0.959292	0.0417569	0.61349	0.140098	0.921208	0.305957	0.544153	0.0746295	0.542256	1.86861	1.10768	0.0640718	0.102101	0.0332757	1.88371	0	1.79638	16.5139	9.51426	0.54156	0.681385	0.105159	1.03443	0.0901476	0.0615887	2.79381	0	0.718007	1.2001	0.300391	0.183655	0.521596	0.124941
denovo1674	k__Bacteria; p__Bacteroidetes; c__Bacteroidia; o__Bacteroidales; f__; g__; s__	G-	C3	0.0111	0.0155036	0.635272	0.686195	0.759109	0.0704068	0.00404774	0.194135	0.00580286	0.384396	0.12759	0.0171432	0.362692	0.400449	0.265463	0.0166378	1.30604	4.84201	1.75857	0.743871	0.203877	1.64215	0.0170346	6.0861	0.193093	0.285467	0	0.238667	0	1.49125	0.609283	0.150195	1.43585	0.86264	0.274869
denovo16790	k__Bacteria; p__Bacteroidetes; c__Bacteroidia; o__Bacteroidales; f__; g__; s__	G-	C3	0.0767622	0.534412	0.0924723	0.928391	0.327799	0.717898	0.03026	0.584891	0.174742	0.0626407	0.12759	1.13145	1.29393	0.54461	0.306304	0.266205	1.5572	0.403501	4.14114	5.83194	0.203877	0.139758	0.272554	5.86264	1.0758	0.210344	2.7099	0.617726	5.51703	0.644365	0.240021	0	0.734619	0.180552	2.24893
denovo16903	k__Bacteria; p__Bacteroidetes; c__Bacteroidia; o__Bacteroidales; f__; g__; s__	G-	C3	0.370139	0.905674	0.167965	0.513301	0.311198	0.0274764	0.125806	0.204836	0.59167	0.449562	0.653897	0	0.343087	1.05718	0.653448	0	1.8586	0.0931156	2.57167	0.684361	0.747549	0.698788	0.596212	0.354913	0.041377	0.0075123	0	0.238667	0.124679	0.0368209	0.0184631	0	0	0	0
denovo3347	k__Bacteria; p__Bacteroidetes; c__Bacteroidia; o__Bacteroidales; f__; g__; s__	G-	C3	0.188559	0.371442	0.888051	0.523635	0.033392	0.238279	0.0568298	0.304052	0.788892	0.438204	0.749589	0.394295	0.00980248	0.192215	0.245043	1.54732	1.58232	0.838041	0.586189	0.297548	0.101939	0.0698788	0.0851731	0.0131449	0.110339	1.35973	0.261752	0.0280785	0	0.202515	0.0738525	0.0187744	0.200351	0.180552	0.899573
denovo42	k__Bacteria; p__Bacteroidetes; c__Bacteroidia; o__Bacteroidales; f__; g__; s__	G-	C3	0.903972	0.0131129	0.248545	0.0341049	0.0300165	0.20123	0.0719934	0.406569	0.680413	0.67143	0.287077	0.068573	0.794001	5.54221	0.83723	3.36084	0.0251162	0.0931156	1.96657	0.833135	0.339795	0.244576	0.170346	0	0.0827541	0.075123	0.0615887	0.154431	0.0311696	1.95151	0.516968	1.76479	2.4543	1.30399	0.524751
denovo4722	k__Bacteria; p__Bacteroidetes; c__Bacteroidia; o__Bacteroidales; f__; g__; s__	G-	C3	0.0109894	0.103829	0.193441	0.182725	0.471939	0.325529	0.351202	0.753356	0.764714	0.974142	0.797435	0.462868	1.13709	0.993112	1.00059	0.981632	3.08929	1.27258	6.06989	5.23685	4.58723	2.23612	1.29463	1.53796	0.937879	1.55505	4.24962	1.31969	0.966259	1.03098	3.21258	0.112646	0.166959	0.240737	0.249881
denovo6029	k__Bacteria; p__Bacteroidetes; c__Bacteroidia; o__Bacteroidales; f__; g__; s__	G-	C3	0.667143	0.0461783	0.14637	0.142222	0.132422	0.32356	0.446609	0.635509	0.581239	0.937775	0.478461	1.69718	1.81346	0.784879	3.10388	0	0.0502323	0	2.17457	5.17734	0.271836	0.0698788	1.29463	0.223464	0.0137923	0.661083	0.477312	0.0842354	1.68316	0	0.0738525	0.995044	0.500877	0.421289	0.449786
denovo6741	k__Bacteria; p__Bacteroidetes; c__Bacteroidia; o__Bacteroidales; f__; g__; s__	G-	C3	0.000882088	0.00139702	0.658755	0.529192	0.288767	0.000176842	9.35496e-06	0.000101046	4.72229e-05	0.848721	0.223282	0.137146	0.313679	0.160179	0.79639	0.0665513	36.6947	33.2423	2.04221	0.0297548	2.29362	3.07467	11.0044	1.61683	0.0827541	0.563423	0	0.18251	0.109094	0.0736418	0.0184631	0.826074	0.0500877	0.0200614	0.999525
denovo6812	k__Bacteria; p__Bacteroidetes; c__Bacteroidia; o__Bacteroidales; f__; g__; s__	G-	C3	0.00311059	0.00401369	0.268644	0.833972	0.989402	0.107352	0.00512529	0.056214	0.00656475	0.362222	0	0.068573	0.0294074	0.192215	0.102101	6.156	0.0251162	1.70712	0	0.327303	4.85907	0.157227	0.715454	0	2.12402	0.616009	1.0624	0	0.0311696	0.331388	0.406189	0.0187744	0.0834794	0.0601842	0.0999525
denovo922	k__Bacteria; p__Bacteroidetes; c__Bacteroidia; o__Bacteroidales; f__; g__; s__	G-	C3	0.0206046	0.0747429	0.551565	0.48394	0.649865	0.157339	0.096987	0.225517	0.267614	0.915757	0.175436	0.068573	0.833211	0.272305	0.081681	0.332757	1.35627	0.186231	4.93533	1.48774	1.0024	0.890954	1.56718	1.99803	0.703409	0.758742	0.184766	1.22141	0.124679	0.331388	0.221558	0.750976	0.367309	0	0.174917
denovo10359	k__Bacteria; p__Bacteroidetes; c__Bacteroidia; o__Bacteroidales; f__; g__; s__	G-	C4	0.969087	0.0448238	0.672715	0.167662	0.0481543	0.70054	0.178125	0.0992151	0.49276	0.320205	0.255179	0.0171432	0	0	0.0204202	0.0831891	0.150697	0	0	0.0892645	0.798518	0.733727	0.306623	0	2.33091	0.0676107	0.0615887	0.561569	0	0.0184104	1.12625	0.506909	10.1344	1.70522	1.22442
denovo13318	k__Bacteria; p__Bacteroidetes; c__Bacteroidia; o__Bacteroidales; f__; g__; s__	G-	C4	0.877484	0.0271111	0.0867532	0.125518	0.0242278	0.0777463	0.112579	0.557483	0.425511	0.831514	0	0.0171432	0	0	0	0	0	0	0	0	0.0169898	0.0174697	0	0.525797	3.10328	0.691132	0.138575	0	0.0155848	1.39919	0	0.093872	0.133567	0.341044	0.899573
denovo16813	k__Bacteria; p__Bacteroidetes; c__Bacteroidia; o__Bacteroidales; f__; g__; s__	G-	C4	0.142788	0.00333258	0.135569	0.427817	0.148928	0.976747	0.477973	0.281424	0.0228855	0.46033	0.0318974	0.171432	0.019605	0.0320359	0.122521	0.76534	0.678136	0.0620771	0.245821	1.10093	5.99738	0.786136	0.579177	0.617811	0.0827541	0.075123	0.554298	0.393098	1.80784	0.0920522	0.0923156	0.0187744	0.517572	0.14043	0
denovo306	k__Bacteria; p__Bacteroidetes; c__Bacteroidia; o__Bacteroidales; f__; g__; s__	G-	C4	0.684624	0.0206042	0.252595	0.52685	0.0479465	0.446921	0.816738	0.35396	0.157403	0.593756	0	0	0.0784198	0	0.285883	0.0166378	0	0.155193	0	0.624851	0.0849488	0	5.04225	0.0525797	0.289639	0.65357	0.169369	0.252706	0.155848	0.82847	0.0184631	0.0375488	0.200351	0.0802456	0.0499763
denovo3956	k__Bacteria; p__Bacteroidetes; c__Bacteroidia; o__Bacteroidales; f__; g__; s__	G-	C4	0.120821	0.00697365	0.00434177	0.498413	0.0829563	0.101986	0.393802	0.601267	0.0142503	0.00933451	1.19615	1.30289	0.617556	3.63607	6.41196	2.29602	0.65302	0.558694	16.6213	10.801	48.5227	10.1499	9.76083	7.34801	7.83405	19.239	13.7959	4.09945	15.0861	6.33319	1.4032	0	0	0.120368	1.14945
denovo4431	k__Bacteria; p__Bacteroidetes; c__Bacteroidia; o__Bacteroidales; f__; g__; s__	G-	C4	0.00320477	0.000139736	4.34346e-05	0.0600065	0.12684	0.636963	0.0639882	0.422442	8.36507e-05	0.0606088	0.159487	0.0171432	0.0588149	0.192215	2.10329	3.89325	0.803717	8.31833	4.04659	3.77886	15.6136	15.2161	4.70155	11.1995	4.11012	1.87056	20.7554	1.67067	1.83901	24.1729	1.88324	1.25789	3.53953	1.20368	0.599715
denovo4905	k__Bacteria; p__Bacteroidetes; c__Bacteroidia; o__Bacteroidales; f__; g__; s__	G-	C4	0.0226066	0.145938	0.00219377	0.304553	0.803857	0.324047	0.591613	0.14171	0.766866	0.00208041	3.34923	2.70863	1.74484	15.169	3.6348	0.116465	3.46603	0.124154	2.51494	0.714116	0.458723	0.296985	116.398	0.131449	0.137923	0.563423	0.200163	1.432	0.202603	0.754828	1.29242	0	0	0	0
denovo542	k__Bacteria; p__Bacteroidetes; c__Bacteroidia; o__Bacteroidales; f__; g__; s__	G-	C4	0.404952	0.194292	0.758358	0.244584	0.333841	0.148952	0.0203585	0.0572138	0.000107204	0.383165	0.191385	0	1.5782	0.304341	0	0.14974	0.0251162	0	3.78186	1.48774	0.0169898	0.366863	0.936904	11.3441	0.151716	0.142734	1.15479	0.196549	0	0	0.166168	0.0750976	0.133567	1.22374	1.27439
denovo5637	k__Bacteria; p__Bacteroidetes; c__Bacteroidia; o__Bacteroidales; f__; g__; s__	G-	C4	0.963596	0.0521773	0.966355	0.986773	0.0556122	0.930146	0.950418	0.0493415	0.0510249	0.979566	0.0159487	0	0.0294074	0.0160179	0	0	0	0	0.0189093	0.0595096	3.04117	0	0	0.0262898	0.0275847	0.0150246	0	0.0140392	0	0.0184104	0.0369263	0.093872	0.617748	0	0
denovo6113	k__Bacteria; p__Bacteroidetes; c__Bacteroidia; o__Bacteroidales; f__; g__; s__	G-	C4	0.104567	0.000245677	0.184414	0.985582	0.103181	0.918626	0.108326	0.0214195	0.000201785	0.19028	0.526307	0.445724	0.695976	0.704789	0.163362	0.0332757	3.21487	0	3.38477	0.952154	7.1357	5.66018	2.87885	4.29839	0.151716	3.03497	0.954625	1.90933	0.218187	0.331388	0.480041	0.675879	0.100175	0.0200614	0.699668
denovo7685	k__Bacteria; p__Bacteroidetes; c__Bacteroidia; o__Bacteroidales; f__; g__; s__	G-	C4	0.624934	0.0597262	0.242445	0.922597	0.165258	0.491575	0.558394	0.461495	0.048476	0.206688	0.382769	0.154289	0.303877	0.848951	0.204202	0.399308	0	0	1.0211	1.54725	2.78632	0.0873485	2.52112	1.39336	0.675825	1.32217	0.169369	1.61451	1.55848	0.220925	0.424652	0.0375488	0.0333918	0	0.0249881
denovo9380	k__Bacteria; p__Bacteroidetes; c__Bacteroidia; o__Bacteroidales; f__; g__; s__	G-	C4	0.950729	0.000696948	0.013775	0.340673	0.00971612	0.0441836	0.372468	0.442951	0.037144	0.122573	0.749589	0.325722	1.08808	0.720807	0.183782	0.831891	0.602788	0.341424	0.226912	1.21995	7.6284	0.628909	1.8227	12.514	1.58612	0.698644	2.54053	4.23985	3.63126	1.32555	0.0738525	0.112646	2.05359	0.682087	0.174917
denovo10415	k__Bacteria; p__Bacteroidetes; c__Bacteroidia; o__Bacteroidales; f__; g__; s__	G-	C5	0.14233	0.826818	0.526735	0.237733	0.0452393	0.041009	0.765337	0.713266	0.0781643	0.0386096	0.925025	0.0857162	0.225457	3.25164	0.633028	0.0166378	0.0251162	0	1.36147	0.0595096	0	4.57706	0.255519	2.30036	0.0827541	2.56169	1.90925	3.79059	0.202603	0.0184104	0.0738525	14.0433	1.70298	0.341044	0.0999525
denovo11146	k__Bacteria; p__Bacteroidetes; c__Bacteroidia; o__Bacteroidales; f__; g__; s__	G-	C5	0.058606	0.0303122	0.00551541	0.423093	0.768921	0.413583	0.25856	0.509845	0.156399	0.0398368	0.143538	0.222862	0.0686174	0.512574	0	0.565686	1.05488	0	3.00658	0.892645	1.56306	1.34517	0.0170346	2.51068	1.10339	3.44063	3.11023	0.0982746	1.57407	0.920522	0.332336	0.0563232	0.28383	0.0200614	2.19896
denovo2701	k__Bacteria; p__Bacteroidetes; c__Bacteroidia; o__Bacteroidales; f__; g__; s__	G-	C5	0.981696	0.263014	0.810855	0.272327	0.00438426	0.826181	0.419881	5.42079e-05	8.82919e-05	0.48592	0.0478461	0.068573	0.578346	0.0160179	1.22521	0.0166378	0.0502323	0.0310385	51.3577	0	0.0339795	0.104818	0.0851731	0.0262898	0.0827541	0.0300492	128.412	0.0982746	0.0467545	0.0184104	42.6314	2.14028	1.01845	5.49682	7.02166
denovo2871	k__Bacteria; p__Bacteroidetes; c__Bacteroidia; o__Bacteroidales; f__; g__; s__	G-	C5	0.0953273	0.214153	0.00209036	0.147529	0.64608	0.237279	0.814716	0.0490206	0.827469	0.0783846	0	0.0171432	0.215655	0.336377	0.0204202	0.332757	0.0251162	2.07958	1.00219	0.505832	0	0.0349394	0.170346	2.39238	0.1793	0.285467	0.0153972	1.55835	5.89106	1.73058	0.59082	4.63728	0.0667835	0.782394	0
denovo5948	k__Bacteria; p__Bacteroidetes; c__Bacteroidia; o__Bacteroidales; f__; g__; s__	G-	C5	0.108312	0.0637145	0.100699	0.50834	0.704404	0.00089349	0.316904	0.00030086	0.197426	0.00775078	0.49441	0.0514297	2.06832	0	0	0	0	0	0.170184	0	0	0.0174697	0	0	0	1.0367	4.48058	0.659844	1.37146	2.04356	0.184631	0	0.0333918	0.0401228	1.02451
denovo6020	k__Bacteria; p__Bacteroidetes; c__Bacteroidia; o__Bacteroidales; f__; g__; s__	G-	C5	5.1707e-05	0.000579599	0.000221805	0.0136893	0.692963	0.495716	0.0996153	0.154191	0.246859	0.0462772	4.59323	1.71432	6.41082	1.31347	3.08346	14.9574	12.3823	39.2327	6.99645	8.77767	14.6791	6.13186	14.1387	11.2652	12.7993	17.8643	34.9978	15.9626	25.8085	10.9542	9.17618	0	0	0	0
denovo8462	k__Bacteria; p__Bacteroidetes; c__Bacteroidia; o__Bacteroidales; f__; g__; s__	G-	C5	0.0319135	0.444892	0.499728	0.354948	0.517059	0.523714	0.888708	0.957346	0.6516	0.13205	1.45133	0.58287	1.53899	4.70927	11.3741	0.0831891	0.426975	1.3657	2.13675	2.32088	6.23524	0.192167	1.90788	1.22248	1.24131	0.39064	1.30876	28.6962	0.0155848	0.883701	0.683136	0	0	0	0
denovo10589	k__Bacteria; p__Bacteroidetes; c__Bacteroidia; o__Bacteroidales; f__; g__; s__	G-	C6	0.883391	0.0277609	0.0538792	0.0291698	0.039738	0.0955693	0.0492071	0.774758	0.680819	0.357806	0.893128	0.205719	0.519531	0.208233	0.0408405	0.0665513	0.251162	0.465578	0.8131	0.565342	1.64801	4.68188	0.919869	0.0394348	1.46199	1.0367	4.69614	0.393098	0.529884	0.938933	1.44012	3.79243	8.94899	9.08781	3.3734
denovo11305	k__Bacteria; p__Bacteroidetes; c__Bacteroidia; o__Bacteroidales; f__; g__; s__	G-	C6	0.584667	0.598912	0.505946	0.167079	0.290425	0.902352	0.06039	0.242223	0.383385	0.047739	0.303025	0.0342865	0.794001	0.0961076	0	0	0.251162	0	0.0567279	0.208284	0	1.11806	0.0851731	0.0525797	0.937879	0.187808	0.0769859	0.0421177	0	0.0920522	0.203094	0.337939	0.133567	0.320982	2.54879
denovo11477	k__Bacteria; p__Bacteroidetes; c__Bacteroidia; o__Bacteroidales; f__; g__; s__	G-	C6	0.916929	0.690195	0.309103	0.144417	0.202559	0.0546641	0.268123	0.37442	0.0230254	0.000897014	0.637948	0.171432	1.62721	0.880987	0.775969	0	0	0	7.69609	0.535587	0	0	0.0851731	3.35196	0.289639	0.0075123	0	0.238667	1.40263	0.0368209	0.0738525	12.5038	26.0456	8.04462	11.2946
denovo14376	k__Bacteria; p__Bacteroidetes; c__Bacteroidia; o__Bacteroidales; f__; g__; s__	G-	C6	0.352007	0.134664	0.0162432	0.086235	0.501045	0.0868185	0.352858	0.280071	0.792087	0.410905	0	0	0	0	0	0	0	0	0	0.624851	0	0.611439	0.272554	0.0131449	0.717202	1.26207	0.0153972	0.36502	1.91693	0.607545	0	0.46936	0.0834794	0.200614	0.174917
denovo2135	k__Bacteria; p__Bacteroidetes; c__Bacteroidia; o__Bacteroidales; f__; g__; s__	G-	C6	0.640027	0.0502227	0.371919	0.00579398	0.100435	0.633198	0.0127395	0.221089	0.729199	0.0344213	0	0	0	0.0160179	0	0	0	0	0.226912	0	0	0	0	2.86559	0.0275847	0.247906	0	0	0.42079	0	0.0184631	0.300391	0	0.260798	0.749644
denovo3198	k__Bacteria; p__Bacteroidetes; c__Bacteroidia; o__Bacteroidales; f__; g__; s__	G-	C6	0.0334655	0.00118756	0.0115414	0.00645993	0.271616	0.73016	0.498118	0.415063	0.492517	0.788981	0.382769	0.600014	1.25472	0.192215	0.163362	3.31093	1.33116	0.775964	3.0444	1.39848	7.71335	4.64694	2.19747	1.77456	1.86197	1.56256	3.32579	1.20737	4.05205	1.65694	6.24054	1.07014	1.28558	0.86264	1.37435
denovo5877	k__Bacteria; p__Bacteroidetes; c__Bacteroidia; o__Bacteroidales; f__; g__; s__	G-	C6	0.0511573	0.0022434	4.38428e-05	0.000486633	0.373699	0.0608581	0.247011	0.175646	0.608876	0.321188	0.0159487	0.257149	0.401902	0.0160179	0	0	3.13952	0	0.0945466	1.87455	0	7.12763	0.374762	2.14262	0.0689617	5.36378	8.6994	1.33373	2.16629	0.331388	5.83435	0	1.06854	0.0601842	0.174917
denovo12507	k__Bacteria; p__Bacteroidetes; c__Bacteroidia; o__Bacteroidales; f__[Paraprevotellaceae]; g__; s__	G-	C1	0.0212913	0.0233927	0.0212913	0.0212913	0.890024	1	1	0.890025	0.890025	1	0.12759	0	3.59751	0.0800897	0.0204202	0	0	0	0	0	0	0	0	0	0.0137923	0	0	0	0	0	0	0.112646	1.36906	0.120368	0.0499763
denovo8864	k__Bacteria; p__Bacteroidetes; c__Bacteroidia; o__Bacteroidales; f__[Paraprevotellaceae]; g__; s__	G-	C1	0.040478	0.0385127	0.0361579	0.0581956	0.973371	0.93836	0.824773	0.964875	0.799618	0.767218	0.207333	1.09717	1.68603	0.384431	0.183782	0	0.0251162	0	0.0378186	0.0297548	0	0	0	0.0788695	0	0	0	0	0.0623393	0	0.0184631	0.150195	0	0.0200614	0.224893
denovo14209	k__Bacteria; p__Bacteroidetes; c__Bacteroidia; o__Bacteroidales; f__[Paraprevotellaceae]; g__; s__	G-	C2	0.0505872	0.0681911	0.813417	0.910368	0.838564	0.0282885	0.0456084	0.0385905	0.0616188	0.981882	0	0	0.264667	0.0160179	2.79757	0	0.0502323	0	0	0	0	0	0	0.0262898	0.110339	0.0075123	0.0153972	3.11671	0.0779241	0.589134	1.31088	0.882397	1.83655	24.7758	2.24893
denovo14784	k__Bacteria; p__Bacteroidetes; c__Bacteroidia; o__Bacteroidales; f__[Paraprevotellaceae]; g__; s__	G-	C2	0.871132	0.349297	0.618596	0.251108	0.0865351	0.619556	0.291094	0.462367	0.00510379	0.150367	0.478461	1.06288	4.56796	0.736825	1.12311	0.166378	2.00929	0	1.39929	7.28993	0.0169898	0.192167	0	1.24877	2.3447	0.075123	0.446518	0.603687	6.62355	0.202515	3.12027	0	0	0	0.0749644
denovo2461	k__Bacteria; p__Bacteroidetes; c__Bacteroidia; o__Bacteroidales; f__[Paraprevotellaceae]; g__; s__	G-	C2	0.728076	0.119658	0.933873	0.314308	0.0336496	0.857161	0.501766	0.0353991	0.0082347	0.332855	0.0637948	0.531441	4.3327	0.128144	0.571767	0	0.753485	0	1.4182	5.20709	0.067959	0.209636	0	0.315478	0.786164	0.165271	0.338738	0.294824	6.40536	0.0920522	4.33884	0	0	0	0.0249881
denovo3337	k__Bacteria; p__Bacteroidetes; c__Bacteroidia; o__Bacteroidales; f__[Paraprevotellaceae]; g__; s__	G-	C2	0.476948	0.943693	0.608204	0.0168714	0.51565	0.831159	0.0654897	0.654165	0.0188356	0.0432728	0	0	0.00980248	0	0.0612607	0	0	0	0	0.624851	0	0.0174697	0	0	0.0827541	0.142734	0.0153972	0	0.140263	0.110463	0.88623	0.619555	1.6195	1.22374	1.12447
denovo1023	k__Bacteria; p__Bacteroidetes; c__Bacteroidia; o__Bacteroidales; f__[Paraprevotellaceae]; g__; s__	G-	C3	0.00868334	0.00280485	0.0181901	0.443081	0.680542	0.966752	0.060558	0.589126	0.0209863	0.0982227	0.0159487	0.0342865	0.715581	0.176197	0.0612607	0.865167	0.0753485	0.527655	5.35133	1.78529	0.322805	0.436742	1.95898	5.07394	2.53779	1.35973	0.769859	3.56596	1.40263	0.368209	0.849304	0.0187744	0.0333918	0.120368	0.574727
denovo15682	k__Bacteria; p__Bacteroidetes; c__Bacteroidia; o__Bacteroidales; f__[Paraprevotellaceae]; g__; s__	G-	C3	0.384974	0.174166	0.741211	0.746336	0.942118	0.0579907	0.489954	0.036962	0.140206	0.51489	0	0	0.166642	0.0320359	1.55194	0.848529	0.0502323	0	21.6323	0.0297548	4.87606	0.0174697	0	0.0657246	1.83438	0.0150246	0.138575	0.449255	0.0311696	0.552313	0.812378	0.732202	11.6871	0.72221	0
denovo5246	k__Bacteria; p__Bacteroidetes; c__Bacteroidia; o__Bacteroidales; f__[Paraprevotellaceae]; g__; s__	G-	C3	0.00146391	0.0761859	0.0211899	0.0929813	0.356426	0.756177	0.321098	0.567952	0.92079	0.502827	0.0797435	0.068573	0.294074	0.176197	0.163362	0.299481	0.200929	7.29406	1.32365	1.5175	0.628621	0.960833	0.476969	1.27506	1.39303	1.33719	1.90925	1.27757	1.63641	0.497082	0.609283	1.6146	0.0834794	0.100307	0.324846
denovo6434	k__Bacteria; p__Bacteroidetes; c__Bacteroidia; o__Bacteroidales; f__[Paraprevotellaceae]; g__; s__	G-	C3	0.0641934	0.834896	0.418304	0.235691	0.0414382	0.00502585	0.00164438	0.544664	0.321734	0.685089	0.590102	0.171432	0.245062	0.913023	0	0.166378	2.73766	0.0310385	0.680735	4.99881	0.0169898	0.0698788	0	1.44594	0	0	0.200163	0.18251	0.249357	0.0184104	0.0184631	0.281616	0.0166959	0.0401228	0
denovo7623	k__Bacteria; p__Bacteroidetes; c__Bacteroidia; o__Bacteroidales; f__[Paraprevotellaceae]; g__; s__	G-	C3	0.329238	0.447546	0.441138	0.377969	0.888817	0.0104414	0.197407	0.0268521	0.85532	0.111438	0	0	0.00980248	0.0160179	2.28707	1.68042	27.8287	0	0.0189093	0	5.35177	0	1.24353	0.0262898	0.0965464	0.0375615	0.21556	0.0140392	0.124679	0.552313	1.0524	4.44953	5.19242	2.08638	1.54926
denovo10220	k__Bacteria; p__Bacteroidetes; c__Bacteroidia; o__Bacteroidales; f__[Paraprevotellaceae]; g__; s__	G-	C4	0.120909	0.00320276	0.251953	0.464729	0.545078	0.649977	0.369383	0.105796	0.0158817	0.651126	0	0	0	0.0961076	0	0.0166378	0.0502323	0	1.07783	1.07117	6.67697	0	0	0.131449	0.0965464	0.127709	0.307943	0.0280785	0.124679	0.773239	0.129242	1.80234	1.10193	10.452	1.49929
denovo6500	k__Bacteria; p__Bacteroidetes; c__Bacteroidia; o__Bacteroidales; f__[Paraprevotellaceae]; g__; s__	G-	C6	0.743415	0.440191	0.406098	0.0325142	0.6253	0.580324	0.0516704	0.946229	0.121374	0.136431	0	0.0171432	0	0	0	0	0	0	0.0189093	0.119019	0	0.122288	0	0	0.399978	0.0375615	0.384929	0.0421177	0	0.128873	3.00949	0.0375488	0.0166959	0	0.199905
denovo15908	k__Bacteria; p__Bacteroidetes; c__Bacteroidia; o__Bacteroidales; f__[Paraprevotellaceae]; g__CF231; s__	G-	C2	4.38105e-06	0.0067883	5.63229e-05	0.140346	0.190995	0.422891	0.00341524	0.44356	0.334557	0.0109071	9.2981	17.589	8.15566	9.25837	17.5818	0.266205	3.96835	0.0310385	0.434914	1.54725	0.152908	0.296985	3.28768	5.24482	7.24098	0.127709	5.78934	0.828314	1.30912	1.82263	3.24951	0.0187744	0	0.180552	0.0499763
denovo13152	k__Bacteria; p__Bacteroidetes; c__Bacteroidia; o__Bacteroidales; f__[Paraprevotellaceae]; g__CF231; s__	G-	C3	0.666515	0.731492	0.0411286	0.0874247	0.407281	0.00603465	0.0147427	0.0452964	0.0954705	0.694175	2.53584	0.274292	0	1.55374	0.0408405	0.0332757	0	1.614	5.04879	0.357058	0.101939	0	0.0170346	4.14065	0.0137923	0.0150246	0	0	0.296112	0.0184104	0.0923156	0.206518	0.0667835	0.0601842	0.0999525
denovo1367	k__Bacteria; p__Bacteroidetes; c__Bacteroidia; o__Bacteroidales; f__[Paraprevotellaceae]; g__CF231; s__	G-	C3	0.11267	0.0165636	0.485842	0.852352	0.333954	0.297581	0.130503	0.0522612	0.0193331	0.561753	0	0	0	0	0	0	0	0	1.81529	0	0	0	0	4.10122	0.041377	0.0075123	0	0	0.342866	0	0	1.82112	4.77502	0.240737	0.324846
denovo3186	k__Bacteria; p__Bacteroidetes; c__Bacteroidia; o__Bacteroidales; f__[Paraprevotellaceae]; g__CF231; s__	G-	C3	0.00721242	0.938419	0.271018	0.261256	0.00603566	0.17528	0.115343	0.239683	0.230759	0.981523	0.510359	0.137146	1.26452	0.0640718	0.081681	0.499135	3.66696	3.84878	3.19567	0.505832	0.407754	0.262045	0.408831	0.604666	0.220677	0.976599	0.677475	1.12314	1.05977	1.08622	1.62476	0	0	0	0.774632
denovo9207	k__Bacteria; p__Bacteroidetes; c__Bacteroidia; o__Bacteroidales; f__[Paraprevotellaceae]; g__CF231; s__	G-	C3	0.0181422	0.350551	0.533722	0.579627	0.37735	0.0324181	0.00942898	0.139213	0.133473	0.945477	3.50872	2.62292	4.43072	3.18757	2.18497	6.75496	4.54603	11.8257	3.81968	9.75958	2.27663	1.92167	5.39997	13.2764	3.80669	2.0734	1.78607	2.83592	2.94553	2.83521	0.997009	0	0	0.0401228	0
denovo8506	k__Bacteria; p__Bacteroidetes; c__Bacteroidia; o__Bacteroidales; f__[Paraprevotellaceae]; g__CF231; s__	G-	C4	0.299924	0.365251	0.640345	0.276555	0.00800709	0.642888	0.678972	0.155324	0.114557	0.960058	4.54538	0	0.744988	0.0800897	0.0204202	0	0	0.869079	0.0189093	0.684361	0.0339795	0.593969	9.23276	1.78771	0.262055	0.0450738	2.171	0.0561569	0.140263	0.0920522	1.16318	0.788525	0.901578	0.702149	0.0249881
denovo9524	k__Bacteria; p__Bacteroidetes; c__Bacteroidia; o__Bacteroidales; f__[Paraprevotellaceae]; g__CF231; s__	G-	C4	0.303162	0.0403442	0.387038	0.861088	0.279229	0.864098	0.233964	0.211924	0.0283375	0.303708	0.0318974	0.137146	0.186247	0.0800897	0.122521	0.216292	0.552556	0.527655	0.472733	0.446322	2.14071	0.192167	1.48201	0.722971	0.565486	0.375615	0.21556	0.842354	0.233772	0.202515	0.0738525	2.62842	1.53602	0.0200614	0.0249881
denovo12090	k__Bacteria; p__Bacteroidetes; c__Bacteroidia; o__Bacteroidales; f__[Paraprevotellaceae]; g__CF231; s__	G-	C5	0.283695	0.430471	0.258441	0.816064	0.782512	0.787208	0.12203	0.0937248	0.310466	0.00892524	0.0159487	0.0342865	0.176445	1.08922	0.0612607	0	0	3.97293	0.397096	0.148774	0.0509693	2.23612	0.255519	0.341768	0.124131	0.19532	7.94494	0.379059	0.0467545	0.0368209	0.0738525	4.07405	0.450789	1.54473	0.0499763
denovo12274	k__Bacteria; p__Bacteroidetes; c__Bacteroidia; o__Bacteroidales; f__[Paraprevotellaceae]; g__CF231; s__	G-	C5	0.874295	0.82121	0.0625109	0.388179	0.94585	0.0856198	0.313362	0.0976777	0.28458	0.0104814	0.510359	0.257149	0.176445	0	0	0.0665513	0.175813	0.558694	0.28364	0.0892645	0.203877	0.0698788	0.0681385	0.82813	0.110339	2.62931	0.0153972	2.35859	0.389621	0.0184104	0.0184631	0.093872	0	0.421289	0.0749644
denovo9609	k__Bacteria; p__Bacteroidetes; c__Bacteroidia; o__Bacteroidales; f__[Paraprevotellaceae]; g__CF231; s__	G-	C5	0.280302	0.332459	0.121658	0.63227	0.874126	0.714344	0.122582	0.609045	0.151133	0.0451685	0.526307	0.394295	0.676371	0.720807	0.653448	0.732064	1.35627	1.89335	0.529461	1.69602	0.900457	0.628909	0.289588	3.35196	0.64824	0.901476	2.171	0.631765	0.45196	3.84778	0.387726	2.60964	0.0333918	0.341044	0.599715
denovo16754	k__Bacteria; p__Bacteroidetes; c__Bacteroidia; o__Bacteroidales; f__[Paraprevotellaceae]; g__YRC22; s__	G-	C1	0.0739119	0.457602	7.04357e-05	0.00113917	0.537469	0.0795658	0.383244	0.0142066	0.202764	0.40283	7.65538	0.325722	4.99926	4.18068	0.102101	0.0332757	0.0502323	1.98647	2.8364	0.327303	0.0339795	0.628909	0.0851731	3.47026	3.71014	0.217857	0.0461915	0.336941	0.249357	0.184104	1.56937	0.319165	0.467485	0.682087	0.824608
denovo13528	k__Bacteria; p__Bacteroidetes; c__Bacteroidia; o__Bacteroidales; f__[Paraprevotellaceae]; g__YRC22; s__	G-	C3	0.813357	0.832736	0.0115895	0.0273651	0.944883	0.0252143	0.0479707	0.0111205	0.0263505	0.728108	3.15784	0.480011	2.72509	1.92215	1.6132	1.91335	0.97953	0.869079	2.30694	2.79695	0.407754	0.995772	0.119242	3.56227	4.88249	0.210344	0.631284	0.280785	0.0779241	0.515492	0.627746	0.225293	4.79172	0.0200614	1.19943
denovo151	k__Bacteria; p__Bacteroidetes; c__Bacteroidia; o__Bacteroidales; f__[Paraprevotellaceae]; g__YRC22; s__	G-	C3	0.140826	0.676417	0.691637	0.257087	0.0457913	0.0438189	0.00278476	0.980761	0.473754	0.459093	0.909076	0.668587	2.25457	2.72305	0.939331	7.68668	0.65302	7.66652	0.472733	4.43347	2.73535	0.908424	1.36277	0.657246	0.289639	1.32968	0.631284	2.92016	0.529884	0.625955	1.44012	0.732202	0.0667835	2.92896	0.574727
denovo16583	k__Bacteria; p__Bacteroidetes; c__Bacteroidia; o__Bacteroidales; f__[Paraprevotellaceae]; g__YRC22; s__	G-	C3	0.0502992	0.313769	0.260148	0.816018	0.311879	0.373992	0.0322245	0.900704	0.223699	0.182822	0.0159487	0	0.11763	0.304341	0.0204202	0	0.778601	1.05531	2.2313	0.446322	1.27423	0.0174697	0.476969	0.0920145	0.110339	0.0976599	0.739064	0	1.37146	0.0184104	0.166168	2.29048	1.53602	1.88577	0.899573
denovo6843	k__Bacteria; p__Bacteroidetes; c__Bacteroidia; o__Bacteroidales; f__[Paraprevotellaceae]; g__YRC22; s__	G-	C3	0.00249498	0.17416	0.1554	0.942779	0.0485372	0.121188	0.0001983	0.78434	0.155375	0.0954209	0.398718	0.171432	0.431309	2.00224	0.306304	4.87488	11.7544	0.186231	4.34914	4.46322	1.18928	1.85179	0.391796	4.07493	0.262055	7.1442	0.723667	0.91255	1.34029	0.331388	0.627746	0.093872	0.183655	0.180552	0.324846
denovo5477	k__Bacteria; p__Bacteroidetes; c__Bacteroidia; o__Bacteroidales; f__[Paraprevotellaceae]; g__YRC22; s__	G-	C5	0.907201	0.0318067	0.0149065	0.55471	0.0296467	0.0138819	0.515612	0.65628	0.0810641	0.0399014	0	0	0.00980248	0	0	0	0	0	0	0	0	3.30177	0.0170346	0.0657246	0.0275847	3.20775	0.138575	0.884471	0.0623393	0.0736418	0	0.0563232	7.34619	0.100307	0.39981
denovo4617	k__Bacteria; p__Bacteroidetes; c__Bacteroidia; o__Bacteroidales; f__Bacteroidaceae; g__BF311; s__	G-	C4	0.199519	0.0150268	0.197146	0.076802	0.188962	0.993815	0.577289	0.191479	0.441906	0.582548	0	0.0171432	0	0.0160179	0.0204202	0.0665513	1.25581	0	0.0567279	0.0892645	0.0169898	4.01803	0.204415	0.368058	0.0275847	0	0.21556	0.168471	0.140263	0.957343	0	0.281616	0.918274	0.882701	1.42432
denovo10977	k__Bacteria; p__Bacteroidetes; c__Bacteroidia; o__Bacteroidales; f__BS11; g__; s__	G-	C1	0.0143627	0.149711	0.0459304	0.004615	0.175347	0.411147	0.634443	0.740742	0.57967	0.727248	11.818	2.94864	1.94089	1.8741	1.10269	0	0.226045	0	1.45602	0.80338	0.271836	1.13553	0.0851731	4.21952	0.758579	0.495812	0.461915	1.8953	0.358451	1.45442	1.47705	0	0	0	0
denovo11685	k__Bacteria; p__Bacteroidetes; c__Bacteroidia; o__Bacteroidales; f__BS11; g__; s__	G-	C1	0.00114747	0.000665367	0.0051226	0.000667087	0.884753	0.23097	0.902346	0.279565	0.982103	0.271317	0.0159487	0.0342865	0	0.160179	25.5866	0	0	0	0	0.0892645	0.067959	0.0349394	0.0170346	0	0.041377	0.0075123	0	0.0140392	0.0155848	1.39919	0.0738525	0.356714	1.2355	0.280859	0.0499763
denovo13151	k__Bacteria; p__Bacteroidetes; c__Bacteroidia; o__Bacteroidales; f__BS11; g__; s__	G-	C1	0.0205193	0.0543012	0.812143	0.00030632	0.465653	0.0185754	0.18106	0.0585315	0.0269797	3.68692e-05	3.03025	1.92004	3.42107	18.0522	6.69784	0.0332757	0.0753485	0	6.46698	5.05832	0.781529	0.244576	1.58422	11.7384	2.56538	1.38226	5.31202	5.012	12.3899	9.02112	1.49551	0.112646	0.233742	0.280859	1.0495
denovo13175	k__Bacteria; p__Bacteroidetes; c__Bacteroidia; o__Bacteroidales; f__BS11; g__; s__	G-	C1	0.0234653	0.018915	0.018915	0.018915	0.818893	0.818893	0.818893	1	1	1	0.0159487	0.668587	0.284272	1.2494	1.75614	0	0	0	0.0378186	0	0	0	0	0	0	0	0	0	0	0	0	0.976269	3.30579	1.10338	0.0499763
denovo13510	k__Bacteria; p__Bacteroidetes; c__Bacteroidia; o__Bacteroidales; f__BS11; g__; s__	G-	C1	0.00155681	0.0985588	0.000792478	0.00199885	0.180242	0.895132	0.843711	0.143727	0.248853	0.742587	1.62677	1.18288	5.79327	1.23338	1.73572	0.099827	0	0	0.151274	0.714116	2.36158	0.419273	0.204415	0.144594	0.662032	0.202832	0.369532	0.140392	0.0779241	0	0.0738525	0.0563232	0.0166959	0	0
denovo1472	k__Bacteria; p__Bacteroidetes; c__Bacteroidia; o__Bacteroidales; f__BS11; g__; s__	G-	C1	0.00195707	0.633178	0.148799	0.314003	0.00470657	0.112787	0.131662	0.0788853	0.0367939	0.88114	4.41779	2.72578	4.60717	6.31107	10.0263	0.23293	0.0753485	0.0310385	1.2102	4.43347	26.7589	4.17526	2.48705	8.75452	4.23425	2.14852	2.80228	4.88565	3.11696	1.21509	16.0629	0.0750976	0	0.0200614	0.0749644
denovo3700	k__Bacteria; p__Bacteroidetes; c__Bacteroidia; o__Bacteroidales; f__BS11; g__; s__	G-	C1	0.00109687	3.33862e-13	1.08782e-13	1.60389e-13	0.00153311	0.00724191	0.00151808	0.996659	0.875759	0.872468	198.737	310.19	12.3217	2.86721	23.8917	0.0665513	0.0753485	0.124154	0.434914	9.67032	0.0339795	0.157227	0.0681385	0.157739	0.124131	0.0600984	0.0615887	0.140392	0.109094	0.165694	0.184631	1.83989	1.36906	0.441351	0.749644
denovo5347	k__Bacteria; p__Bacteroidetes; c__Bacteroidia; o__Bacteroidales; f__BS11; g__; s__	G-	C1	0.0125028	0.0291245	0.0907236	0.013888	0.121812	0.409584	0.532174	0.810696	0.272628	0.484689	36.3471	80.299	52.257	50.6487	31.6105	2.56223	11.8799	0.682848	24.2606	32.5815	27.6763	24.9118	23.4737	15.5636	29.1432	54.2538	21.0941	65.3105	7.91709	4.95241	43.813	0.093872	0.183655	0.341044	3.07354
denovo5685	k__Bacteria; p__Bacteroidetes; c__Bacteroidia; o__Bacteroidales; f__BS11; g__; s__	G-	C1	0.0142825	0.000165787	0.000140087	0.000110165	0.199793	0.168374	0.188822	0.836226	0.955355	0.872894	6.36353	1.11431	0.715581	0.384431	2.38917	0	0	0	0	1.36872	0	0	0.0170346	0	0.0137923	0	0	0	0	0	0.0184631	0.563232	0.217046	0.320982	0.174917
denovo5730	k__Bacteria; p__Bacteroidetes; c__Bacteroidia; o__Bacteroidales; f__BS11; g__; s__	G-	C1	0.0424899	0.0039117	0.409354	0.00993539	0.372962	0.228963	0.606316	0.00707239	0.698431	0.0173001	2.24877	0.360008	2.71529	2.64296	0.0612607	0	0	0	1.68293	0	0	0.0174697	0	0.302333	0.110339	0	6.32824	0.800236	0.0623393	0	0.0369263	0.807299	7.79698	1.36417	1.17444
denovo5858	k__Bacteria; p__Bacteroidetes; c__Bacteroidia; o__Bacteroidales; f__BS11; g__; s__	G-	C1	0.0368903	0.0413102	0.0753979	0.0368903	0.876333	0.607777	1	0.682114	0.876332	0.607777	0.207333	1.08002	0.99005	0.272305	0.592187	0	0	0	0	0	0	0.0174697	0	0	0	0.0075123	0	0.18251	0	0	0	0	0	0	0
denovo7706	k__Bacteria; p__Bacteroidetes; c__Bacteroidia; o__Bacteroidales; f__BS11; g__; s__	G-	C1	0.012361	0.0103009	0.0127336	0.00919022	0.884921	0.983623	0.782701	0.869297	0.87787	0.769598	0	0	0.019605	4.54909	0.326724	0	0.0251162	0	0	0.0297548	0	0	0.0170346	0	0	0	0.0153972	0.0280785	0	0.0184104	0	0.0187744	0.0333918	0	0.374822
denovo818	k__Bacteria; p__Bacteroidetes; c__Bacteroidia; o__Bacteroidales; f__BS11; g__; s__	G-	C1	0.546672	0.895742	0.0903336	0.0223844	0.494018	0.313985	0.0870208	0.130088	0.000499776	0.416867	1.06856	0.171432	32.26	0.560628	2.32791	0.0166378	1.00465	0	0.567279	6.01047	37.6493	0.0524091	0.136277	1.74827	1.99989	0.105172	0.0307943	0.393098	0.0779241	3.14819	1.01547	0.769751	1.05184	0.180552	1.52428
denovo9957	k__Bacteria; p__Bacteroidetes; c__Bacteroidia; o__Bacteroidales; f__BS11; g__; s__	G-	C1	0.0050185	0.0028988	0.571428	0.014735	0.829623	0.0196143	0.670987	0.00571593	0.52451	0.0267833	5.5023	0.068573	1.30373	2.11437	0.204202	0	0.0251162	0	0.472733	0.416567	0.0169898	0	0	0.105159	0.524109	0.0075123	0	7.25828	0.825995	0.110463	0.904693	5.29438	1.66959	1.60491	1.8991
denovo13483	k__Bacteria; p__Bacteroidetes; c__Bacteroidia; o__Bacteroidales; f__BS11; g__; s__	G-	C2	0.754238	0.53034	0.553464	0.000243576	0.360347	0.377436	0.000590062	0.968186	5.2643e-05	5.66044e-05	0.175436	0.137146	0.00980248	0.160179	0.0408405	0.116465	0.150697	0	0.567279	0.0595096	0.0169898	0.0524091	0	0	0	0.0075123	0.0307943	0	0.0467545	0	4.17267	186.58	8.88221	291.091	226.467
denovo15199	k__Bacteria; p__Bacteroidetes; c__Bacteroidia; o__Bacteroidales; f__BS11; g__; s__	G-	C2	0.891275	0.568741	0.478332	0.139887	0.483218	0.402649	0.177089	0.880622	0.0494268	0.0382186	0.49441	0.0514297	0.107827	0.112126	0.0204202	0.199654	0.678136	0	0	0.0892645	0	0.104818	0.0681385	0	0.0551694	0.0225369	0.0153972	0.0842354	0.0155848	0	3.6557	2.77861	0.968361	0.702149	3.44836
denovo16038	k__Bacteria; p__Bacteroidetes; c__Bacteroidia; o__Bacteroidales; f__BS11; g__; s__	G-	C3	0.0352384	0.63251	0.702084	0.982248	0.621127	0.0350813	0.281244	0.374856	0.400184	0.709238	0.271128	1.20003	1.06847	3.89236	1.04143	0.183016	14.6176	0.807002	11.8183	1.75553	3.04117	0.192167	1.41387	0.670391	6.74446	0.398152	4.3728	1.01082	0.171433	0.331388	3.91418	0.995044	2.48769	2.06632	1.02451
denovo4224	k__Bacteria; p__Bacteroidetes; c__Bacteroidia; o__Bacteroidales; f__BS11; g__; s__	G-	C3	0.743018	0.0588047	0.0596165	0.190225	0.029513	0.029942	0.105212	0.99292	0.494668	0.499678	0.159487	0.411438	0.597951	0.0961076	1.9195	0.0166378	0.0251162	0	0.0378186	3.98715	0	0.0174697	0.0170346	0.0262898	0.0551694	0.0150246	0.0615887	0.0280785	0.0155848	0	0	0.356714	0.200351	0.561719	0.67468
denovo4988	k__Bacteria; p__Bacteroidetes; c__Bacteroidia; o__Bacteroidales; f__BS11; g__; s__	G-	C3	0.681948	0.0611797	0.125568	0.419544	0.039304	0.0416853	0.385159	0.59396	0.358542	0.37801	24.8481	10.9031	66.8725	2.57889	1.20479	0.748702	1.5572	36.6876	6.2968	74.8631	6.4731	0.698788	0.187381	0.736116	5.048	0.187808	0.92383	0.435216	2.52474	31.2609	2.03094	2.02764	0	0.180552	0.374822
denovo3134	k__Bacteria; p__Bacteroidetes; c__Bacteroidia; o__Bacteroidales; f__BS11; g__; s__	G-	C4	0.777832	0.0551554	0.71072	0.32774	0.0966985	0.516993	0.220188	0.025579	0.00747394	0.517929	0.334923	0.102859	0	0.432484	0	0.099827	0	0	1.15347	0.0297548	3.43193	0.0174697	0.0511038	1.91916	0.0137923	0.0901476	0.0153972	0.0280785	0.296112	0.0184104	0.0184631	0.0187744	1.71968	0.200614	0.974537
denovo5315	k__Bacteria; p__Bacteroidetes; c__Bacteroidia; o__Bacteroidales; f__BS11; g__; s__	G-	C4	0.666356	0.155749	0.247006	0.49993	0.0709547	0.584855	0.13337	0.000675989	0.156603	0.0400501	0.223282	0.240005	2.32319	2.86721	6.49364	3.29429	2.41115	0.124154	0.0945466	2.08284	0	36.7562	11.2428	15.1167	1.2689	0.901476	1.00082	2.38667	0.483129	0.552313	2.58484	0	0	0	0.0249881
denovo7743	k__Bacteria; p__Bacteroidetes; c__Bacteroidia; o__Bacteroidales; f__BS11; g__; s__	G-	C4	0.208157	0.293494	0.506602	0.76093	0.000971015	0.0324697	0.331527	0.0526111	0.0512863	0.211978	0.0637948	0	0.215655	1.28144	0.81681	0.14974	0.100465	0.0620771	0.0189093	0.0595096	0	1.13553	15.3482	0.591522	0.151716	0.518349	0.354135	3.77655	0.218187	0.0552313	0.110779	0.506909	0	0.0200614	0.0499763
denovo4121	k__Bacteria; p__Bacteroidetes; c__Bacteroidia; o__Bacteroidales; f__BS11; g__; s__	G-	C5	0.143002	0.791815	0.000237515	0.0551881	0.592646	0.0172493	0.545516	7.33804e-05	0.0545494	0.0294723	0.382769	0.342865	1.47037	6.74355	1.24564	0.14974	0.703253	0.186231	33.3749	4.99881	4.50229	0.157227	0.800627	2.89188	2.37228	99.2676	2.84848	3.31326	191.397	4.41851	5.94513	2.19661	0.100175	0.160491	0.999525
denovo10834	k__Bacteria; p__Bacteroidetes; c__Bacteroidia; o__Bacteroidales; f__BS11; g__; s__	G-	C6	0.94577	0.0685901	0.000161839	0.010104	0.254743	0.365421	0.162072	0.987821	0.607577	0.30619	2.50395	3.66866	24.7219	38.363	63.9154	405.83	382.871	3.35216	9.20883	18.5968	1.35918	385.207	211.4	125.889	67.6101	37.3812	22.1103	43.6058	136.009	306.865	246.594	0.300391	0.93497	0.361105	0.349834
denovo3037	k__Bacteria; p__Bacteroidetes; c__Bacteroidia; o__Bacteroidales; f__Porphyromonadaceae; g__Paludibacter; s__	G-	C1	0.000235205	2.85958e-05	1.52237e-05	0.00122631	0.406043	0.370431	0.40521	0.890025	0.120595	0.110074	2.4561	8.1259	0.509729	5.47814	0.306304	0	0	0	0.132365	0.446322	0	0	0	0	0.0137923	0	0	0	0	0	0	0.0375488	5.40947	0.0200614	0.149929
denovo14762	k__Bacteria; p__Bacteroidetes; c__Bacteroidia; o__Bacteroidales; f__Prevotellaceae; g__Prevotella; s__	G-	C1	0.179982	0.00733449	0.0544201	0.0654266	0.665685	0.696064	0.978582	0.96663	0.646465	0.676473	7.4321	0.0342865	0.0294074	0.816915	0.245043	0.0665513	0.753485	0.496617	0.189093	0.0595096	0.237857	0.0698788	0.0851731	0.223464	0.275847	0.0150246	0.862242	0.0561569	0.0155848	0	0.313873	1.01382	1.00175	2.34718	0.524751
denovo14795	k__Bacteria; p__Bacteroidetes; c__Bacteroidia; o__Bacteroidales; f__Prevotellaceae; g__Prevotella; s__	G-	C1	0.0159323	0.0142598	0.0150931	0.0142598	0.87929	0.952588	0.87929	0.918719	1	0.918719	0	0.0857162	4.21507	0.0320359	0	0.0166378	0	0	0	0	0	0	0	0	0	0.0075123	0	0	0	0	0	0.976269	0.28383	1.46448	0
denovo5676	k__Bacteria; p__Bacteroidetes; c__Bacteroidia; o__Bacteroidales; f__Prevotellaceae; g__Prevotella; s__	G-	C1	0.0233956	0.00445982	0.0867798	0.0568393	0.804277	0.831428	0.967983	0.645678	0.77347	0.862823	2.85482	0.771446	7.03818	0.0640718	0.571767	0.0166378	0.32651	0.0310385	0.642917	0.654606	0.271836	0.54156	0	0.118304	0.317224	0.127709	1.84766	0.0561569	0.0155848	0.0368209	0.166168	0.657104	0.0500877	0.541657	0.299858
denovo13037	k__Bacteria; p__Bacteroidetes; c__Bacteroidia; o__Bacteroidales; f__Prevotellaceae; g__Prevotella; s__	G-	C2	0.358117	0.571625	0.699543	0.250226	0.707469	0.580507	0.0483756	0.854791	0.094522	0.130896	0.0478461	0	0.0392099	0.0480538	1.06185	0.0332757	0.0251162	0.0310385	0	0.0892645	0.101939	0.0349394	0.0851731	0.144594	0.110339	0.0375615	0.246355	0.0842354	0.249357	0.0552313	0.0923156	0.976269	6.22756	7.844	2.64874
denovo638	k__Bacteria; p__Bacteroidetes; c__Bacteroidia; o__Bacteroidales; f__Prevotellaceae; g__Prevotella; s__	G-	C2	1	1	0.88905	0.0485714	1	0.88905	0.0485714	0.88905	0.0485714	0.0533581	0	0	0	0	0	0	0	0	0	0	0	0	0	0	0	0	0	0.0140392	0	0	2.8064	1.31421	1.83655	0.0401228	0.249881
denovo10994	k__Bacteria; p__Bacteroidetes; c__Bacteroidia; o__Bacteroidales; f__Prevotellaceae; g__Prevotella; s__	G-	C3	0.129012	0.0174518	0.595601	0.454041	0.369254	0.310222	0.425147	0.0566803	0.0894658	0.824304	0.191385	0.137146	0.333284	0.0320359	0.0408405	2.14628	0.577672	0.310385	0.26473	0.535587	2.10673	0.174697	0.834696	3.52284	0.1793	0.0826353	0.169369	0.0280785	1.05977	0.184104	0.387726	1.70847	0.0333918	0	0.0999525
denovo11090	k__Bacteria; p__Bacteroidetes; c__Bacteroidia; o__Bacteroidales; f__Prevotellaceae; g__Prevotella; s__	G-	C3	0.0854906	0.180962	0.498901	0.711375	0.737893	0.369738	0.0382627	0.503704	0.0899819	0.297542	0.0478461	0.291435	1.76445	0.768861	0.449245	0.14974	1.63255	2.63828	3.19567	1.69602	1.9878	1.29276	2.41892	1.05159	0.951672	1.38978	1.38575	0.308863	1.29354	0.920522	0.0184631	11.1332	0.0834794	6.05854	3.49834
denovo12769	k__Bacteria; p__Bacteroidetes; c__Bacteroidia; o__Bacteroidales; f__Prevotellaceae; g__Prevotella; s__	G-	C3	0.00179533	0.44456	0.0146119	0.611217	0.0361489	0.201152	0.00437647	0.0807634	0.794533	0.0466093	0.49441	0.0342865	0.0588149	0.144161	0.102101	0.981632	0.175813	19.7716	2.38257	0.386813	0.0339795	0.122288	0.0681385	1.13046	0.772371	0.323029	0.123177	4.32408	2.08837	0.497082	0.720062	0	1.41915	0.0401228	0.149929
denovo13295	k__Bacteria; p__Bacteroidetes; c__Bacteroidia; o__Bacteroidales; f__Prevotellaceae; g__Prevotella; s__	G-	C3	0.00856964	0.051148	0.308458	0.995352	0.583845	0.240021	0.0119664	0.351156	0.0504952	0.305753	0.334923	0.188576	0.343087	1.16931	0.347144	0.732064	1.15534	1.30362	5.84298	2.85646	4.82509	0.454212	0.749523	0.867565	1.77921	1.26207	2.07862	0.659844	0.389621	0.754828	0.904693	0.450586	1.68628	0.240737	0
denovo13358	k__Bacteria; p__Bacteroidetes; c__Bacteroidia; o__Bacteroidales; f__Prevotellaceae; g__Prevotella; s__	G-	C3	0.0755138	0.0388201	0.392478	0.250549	0.746115	0.318583	0.490717	0.189791	0.316459	0.752567	0	0	0.137235	0	0.0612607	0	0.0753485	1.67608	0.0189093	1.39848	0.220867	0.314454	0.357727	0.0131449	3.13086	0	0.123177	0.0982746	0.623393	0.294567	0.313873	0.187744	3.28909	0.942885	1.64922
denovo13619	k__Bacteria; p__Bacteroidetes; c__Bacteroidia; o__Bacteroidales; f__Prevotellaceae; g__Prevotella; s__	G-	C3	0.00153361	4.10562e-06	9.22463e-05	0.00159371	0.684571	0.738183	0.238212	0.988054	0.221501	0.349526	11.4352	5.17726	10.3612	10.1874	13.7224	77.9482	20.1683	69.1849	39.6717	19.906	43.069	15.1462	40.9512	27.3809	48.0525	55.3732	13.6881	28.0644	46.9415	35.4401	28.0824	1.93376	0.100175	0.14043	0.324846
denovo1365	k__Bacteria; p__Bacteroidetes; c__Bacteroidia; o__Bacteroidales; f__Prevotellaceae; g__Prevotella; s__	G-	C3	0.0468658	0.401245	0.512612	0.719348	0.196039	0.139444	0.0813205	0.837667	0.604613	0.75073	0	0	0.019605	0	0.0204202	2.49567	0	0.43454	0.189093	0	0.0509693	0.122288	0.0851731	0.433782	0	0.0225369	0.0153972	0.266745	0.0935089	0.0736418	0.0184631	0.46936	1.05184	0.300921	0.274869
denovo14309	k__Bacteria; p__Bacteroidetes; c__Bacteroidia; o__Bacteroidales; f__Prevotellaceae; g__Prevotella; s__	G-	C3	0.0170855	0.0356228	0.245387	0.111223	0.834845	0.179055	0.41722	0.302513	0.571139	0.6378	0.0159487	0	0.00980248	0.128144	0.0612607	0.0831891	0.0502323	0	4.82187	0.238039	0.135918	0.0349394	0.119242	2.15577	1.76542	0.0150246	0.0307943	0.0842354	1.20003	0.40503	0.0184631	0.112646	0.166959	0.501535	0.299858
denovo1443	k__Bacteria; p__Bacteroidetes; c__Bacteroidia; o__Bacteroidales; f__Prevotellaceae; g__Prevotella; s__	G-	C3	0.000250452	0.920375	0.536677	0.990122	0.000275275	0.00948714	0.000171537	0.481425	0.930149	0.529456	0.0478461	0	0.0490124	0	0	0.099827	10.6744	0	0.0567279	0.0297548	0	0	0.0170346	0.0131449	0.0275847	0.0150246	0.384929	0.0701961	0.109094	0	0.0184631	3.98017	3.07204	1.02313	0.199905
denovo14504	k__Bacteria; p__Bacteroidetes; c__Bacteroidia; o__Bacteroidales; f__Prevotellaceae; g__Prevotella; s__	G-	C3	0.00746301	0.000281112	0.0680035	0.212575	0.347747	0.565884	0.338988	0.0542435	0.00795557	0.550029	0.0159487	0.188576	0.627359	0.272305	0.714709	1.58059	0.502323	10.3048	0.0567279	1.39848	3.41494	0.593969	5.2637	2.56326	5.33764	1.87056	0.21556	1.40392	0.155848	3.44275	1.10779	0	0.0166959	0.120368	0.0749644
denovo15062	k__Bacteria; p__Bacteroidetes; c__Bacteroidia; o__Bacteroidales; f__Prevotellaceae; g__Prevotella; s__	G-	C3	0.14725	0.0341404	0.77682	0.533097	0.474288	0.237662	0.501065	0.0625483	0.123491	0.732058	0.0637948	0.137146	0.313679	0.128144	0.347144	0.0665513	0.100465	0.0620771	3.51713	0.416567	0.220867	0.0873485	1.58422	3.06277	1.50337	0.217857	0.631284	0.0280785	0.202603	0.349798	0.0184631	2.38435	3.6564	3.89191	3.24846
denovo15636	k__Bacteria; p__Bacteroidetes; c__Bacteroidia; o__Bacteroidales; f__Prevotellaceae; g__Prevotella; s__	G-	C3	0.0137075	0.00304075	0.0242808	0.878592	0.745072	0.753449	0.0120437	0.442133	0.00168612	0.0185445	0.940974	0.58287	2.05852	3.33173	0.428825	3.26101	2.10976	12.881	4.44369	2.52916	6.72794	2.306	9.57345	5.53401	2.96535	2.20862	2.35577	7.83389	5.14299	2.68792	1.36627	0.0375488	0.617748	0.0401228	0.124941
denovo15899	k__Bacteria; p__Bacteroidetes; c__Bacteroidia; o__Bacteroidales; f__Prevotellaceae; g__Prevotella; s__	G-	C3	0.0168205	0.049869	0.0823895	0.716574	0.496077	0.383011	0.0165554	0.7528	0.08258	0.141943	4.19451	5.8287	7.097	9.56271	11.6804	16.6711	13.1609	82.5625	15.5813	19.8762	26.8268	10.8137	11.0214	12.0013	20.4265	17.7441	5.52758	13.1126	22.0058	15.6857	6.92367	0.0563232	0.0500877	0.0200614	0.0749644
denovo16757	k__Bacteria; p__Bacteroidetes; c__Bacteroidia; o__Bacteroidales; f__Prevotellaceae; g__Prevotella; s__	G-	C3	0.043907	0.497246	0.728764	0.698218	0.141864	0.0770064	0.0828809	0.725186	0.756934	0.965837	0.0318974	0.0342865	0	0	0	0.14974	0.0502323	3.10385	0	0.0297548	0.237857	0.192167	0.0340692	0.0262898	0.0827541	0.0450738	0	0.0701961	0.0311696	0.110463	0	0.450586	0.217046	0.0802456	0.79962
denovo16877	k__Bacteria; p__Bacteroidetes; c__Bacteroidia; o__Bacteroidales; f__Prevotellaceae; g__Prevotella; s__	G-	C3	0.0232788	0.22561	0.0845264	0.858287	0.647791	0.960085	0.0295137	0.569039	0.295992	0.113126	0.0797435	0.137146	3.89158	0.6247	0.81681	0.665513	3.31533	16.2642	0.132365	1.36872	1.20627	0.663848	4.05424	2.47125	1.94472	3.11761	0.631284	4.64698	1.51173	3.31388	0.313873	0.093872	0	0.100307	0
denovo6590	k__Bacteria; p__Bacteroidetes; c__Bacteroidia; o__Bacteroidales; f__Prevotellaceae; g__Prevotella; s__	G-	C3	0.358649	0.398843	0.705883	0.217444	0.990638	0.23849	0.0590044	0.228892	0.0415327	0.390521	2.40826	1.44003	2.62706	4.45299	0.83723	2.77852	0.527439	10.1806	3.12004	3.48131	3.51688	0.663848	7.25675	1.70884	6.39965	0.19532	1.55511	3.70636	3.64685	0.902112	0.0369263	0.394263	0.467485	0.0401228	0.474774
denovo7019	k__Bacteria; p__Bacteroidetes; c__Bacteroidia; o__Bacteroidales; f__Prevotellaceae; g__Prevotella; s__	G-	C3	0.0831136	0.651984	0.348125	0.788734	0.195153	0.410723	0.0484507	0.621436	0.474823	0.232476	0.0318974	0.257149	0.0294074	0.320359	0.510506	0.266205	0.276278	4.1902	0.378186	0.297548	0.424744	0.122288	0.153312	0.368058	0.868918	0.0525861	0.354135	1.61451	0.202603	0.810059	0	0.657104	0	0.0200614	0.0249881
denovo7569	k__Bacteria; p__Bacteroidetes; c__Bacteroidia; o__Bacteroidales; f__Prevotellaceae; g__Prevotella; s__	G-	C3	0.0287255	0.400974	0.189442	0.614863	0.317408	0.767037	0.126662	0.340916	0.68059	0.234995	0.86123	3.25722	11.8022	2.43473	4.00237	5.25755	5.34974	13.5949	6.6939	30.588	7.15269	9.83544	5.19556	3.31252	3.97219	19.0888	6.513	2.07781	11.1899	9.42615	4.37576	1.08892	9.93405	0.0200614	0.0749644
denovo7735	k__Bacteria; p__Bacteroidetes; c__Bacteroidia; o__Bacteroidales; f__Prevotellaceae; g__Prevotella; s__	G-	C3	0.00144583	0.00479406	0.212128	0.265051	0.730472	0.000257516	9.01925e-05	0.000123544	0.000182838	0.882287	0.637948	0.411438	0.558741	0.128144	0.490086	3.3442	2.46138	6.26979	0.0378186	3.15401	1.08734	6.06198	2.69147	2.12948	0.579278	0.0300492	0.21556	0.0140392	0.0779241	0	0.0369263	0.0187744	0	0	0
denovo7768	k__Bacteria; p__Bacteroidetes; c__Bacteroidia; o__Bacteroidales; f__Prevotellaceae; g__Prevotella; s__	G-	C3	0.000297435	0.00736827	0.0472266	0.0118702	0.64166	0.211008	0.401356	0.437935	0.865061	0.553659	0	0	0.0490124	0.112126	0.163362	9.88287	0.0251162	3.3832	0.434914	0.595096	0.339795	0.384333	1.78863	1.20933	3.03432	0.608496	0.0153972	1.30565	1.58965	0.681186	1.97555	0.319165	0	0.300921	0.0999525
denovo9338	k__Bacteria; p__Bacteroidetes; c__Bacteroidia; o__Bacteroidales; f__Prevotellaceae; g__Prevotella; s__	G-	C3	0.0142433	0.24219	0.335021	0.400527	0.24464	0.172201	0.114283	0.835014	0.739248	0.900791	0.637948	0.360008	0.313679	0.768861	1.08227	9.68322	1.30604	2.1727	1.15347	1.75553	1.18928	1.153	1.58422	0.736116	2.15161	1.53251	0.477312	1.54431	0.966259	1.54648	0.978546	0.206518	0.467485	0.280859	0.574727
denovo9861	k__Bacteria; p__Bacteroidetes; c__Bacteroidia; o__Bacteroidales; f__Prevotellaceae; g__Prevotella; s__	G-	C3	0.000913498	1.21188e-05	0.0166403	0.533278	0.250983	0.453817	0.00695099	0.150333	0.000160887	0.0679392	0.143538	0.102859	0.127432	0.448502	0.224623	14.1089	0.753485	1.7692	1.43711	1.42823	25.7735	1.76444	0.613246	4.25895	4.95145	0.120197	1.6321	4.16965	0.87275	0.920522	0.203094	0	0	0	0
denovo9878	k__Bacteria; p__Bacteroidetes; c__Bacteroidia; o__Bacteroidales; f__Prevotellaceae; g__Prevotella; s__	G-	C3	0.000528239	4.02594e-05	5.10245e-05	0.246205	0.572639	0.991319	0.00904244	0.681682	0.000245414	0.000316512	0	0.0514297	0.362692	0.0800897	0.0204202	0.099827	0	31.8766	2.59058	0	10.6186	0.262045	7.06936	2.03746	0.937879	0.480787	0.307943	11.4841	4.89363	0.42344	0.498504	0.675879	0.500877	0.280859	0.524751
denovo10343	k__Bacteria; p__Bacteroidetes; c__Bacteroidia; o__Bacteroidales; f__Prevotellaceae; g__Prevotella; s__	G-	C4	0.612475	0.0930737	0.709479	0.911755	0.127595	0.931697	0.537225	0.101704	0.00714191	0.519998	2.24877	1.47432	0.401902	1.13727	0.469666	1.08146	3.01394	0.124154	1.51274	1.8448	0.424744	1.99154	2.86182	4.96878	11.6821	1.47241	0.230958	3.80463	0.202603	1.96992	0.775451	104.123	1.50263	76.2132	30.6604
denovo10550	k__Bacteria; p__Bacteroidetes; c__Bacteroidia; o__Bacteroidales; f__Prevotellaceae; g__Prevotella; s__	G-	C4	0.16555	0.00119535	0.075421	0.366358	0.0423608	0.670872	0.607846	0.104587	0.0123521	0.350792	0	0	0.11763	0.144161	0.081681	0.23293	0.0502323	1.02427	0.189093	1.07117	1.73296	0.314454	5.82584	0.630956	0.868918	1.14187	0.785256	0.968707	0.155848	0.570724	0.553894	16.9157	0.434093	19.1987	1.94907
denovo11552	k__Bacteria; p__Bacteroidetes; c__Bacteroidia; o__Bacteroidales; f__Prevotellaceae; g__Prevotella; s__	G-	C4	0.29145	0.000396887	0.206106	0.362626	0.0327115	0.820836	0.877048	0.013208	0.00363571	0.703462	0	0.0171432	0	0.176197	0.0204202	0.0499135	0.0502323	0.0931156	0.170184	1.16044	13.5069	1.38011	0.22145	0.446927	0.220677	0.435713	0.354135	0.701961	0.342866	0.110463	0.184631	0.319165	0.384005	0.240737	1.57425
denovo12864	k__Bacteria; p__Bacteroidetes; c__Bacteroidia; o__Bacteroidales; f__Prevotellaceae; g__Prevotella; s__	G-	C4	0.714958	0.0176471	0.277315	0.36381	0.0373394	0.456531	0.57596	0.162156	0.114744	0.84984	0.0159487	0	0.0784198	0	0.183782	0.0332757	0.0502323	0.0931156	0.26473	0.178529	0.0339795	0.0349394	0.357727	3.78574	1.17235	0.345566	0.0153972	0.140392	0.981844	0.257746	0.129242	0	0.166959	0.0802456	0.0249881
denovo14861	k__Bacteria; p__Bacteroidetes; c__Bacteroidia; o__Bacteroidales; f__Prevotellaceae; g__Prevotella; s__	G-	C4	0.00424003	0.000145721	0.108286	0.00144248	0.321781	0.186837	0.617758	0.0173363	0.734439	0.071677	0	0.0171432	0.0294074	0.0480538	0	0	0.150697	1.89335	4.17896	0.297548	0.0509693	2.84756	0.0511038	5.49458	3.36533	1.07426	0.230958	0.673883	0.124679	0.239336	1.9017	0.732202	0.166959	0.260798	0.0249881
denovo2540	k__Bacteria; p__Bacteroidetes; c__Bacteroidia; o__Bacteroidales; f__Prevotellaceae; g__Prevotella; s__	G-	C4	0.341856	0.48517	0.164538	0.0631938	0.0284754	0.633384	0.290763	0.01004	0.00318464	0.51201	0	0	0.0392099	2.45074	0	0	0.0753485	0.0620771	0.340368	0.327303	0	0	0	1.11732	5.15834	0	0	0	0.0155848	0.294567	0	10.0443	1.2188	8.42578	11.2946
denovo442	k__Bacteria; p__Bacteroidetes; c__Bacteroidia; o__Bacteroidales; f__Prevotellaceae; g__Prevotella; s__	G-	C4	0.334779	0.0015545	0.787557	0.372294	0.0145551	0.465287	0.936205	0.00260069	0.0120335	0.513211	0	0	0.00980248	0	0.0612607	0.249567	0.376742	0.186231	0.132365	0.0297548	6.1333	0.890954	0.357727	0.354913	0	0.0075123	0.0153972	0.0280785	0.0311696	0.128873	0.664673	10.4573	23.9085	7.26222	11.8694
denovo5241	k__Bacteria; p__Bacteroidetes; c__Bacteroidia; o__Bacteroidales; f__Prevotellaceae; g__Prevotella; s__	G-	C4	0.481153	0.0404998	0.562414	0.851394	0.151713	0.89638	0.599169	0.120303	0.0572888	0.690847	0.0956923	0	0	0.0480538	0.102101	0.415946	0.125581	0.465578	0	0	0	0.104818	0.0340692	3.98291	0.0275847	0.172783	0	0.561569	0.0779241	0.0184104	0	1.57705	0.300526	0.381166	0.174917
denovo13615	k__Bacteria; p__Bacteroidetes; c__Bacteroidia; o__Bacteroidales; f__Prevotellaceae; g__Prevotella; s__	G-	C5	0.0168586	0.00215022	0.000909426	0.108585	0.527196	0.299	0.691559	0.510296	0.206706	0.118097	0.318974	1.09717	3.08778	3.25164	1.73572	4.52549	2.6372	5.80421	7.29899	3.60033	6.60901	2.16624	7.80185	7.76865	7.97197	5.77696	2.41736	21.7046	9.60025	6.44365	7.4591	0.093872	0.684531	0	0.324846
denovo1465	k__Bacteria; p__Bacteroidetes; c__Bacteroidia; o__Bacteroidales; f__Prevotellaceae; g__Prevotella; s__	G-	C5	0.12757	0.780007	0.238793	0.982692	0.202006	0.00290968	0.122857	0.0551344	0.763458	0.426715	0.86123	0.58287	0.0686174	0	0.612607	0	0	0	0	0.0892645	0.067959	1.29276	0	0.144594	0.0827541	0.112685	6.17427	0.449255	0.187018	0.0736418	0.129242	0.394263	0.166959	0	0.274869
denovo14758	k__Bacteria; p__Bacteroidetes; c__Bacteroidia; o__Bacteroidales; f__Prevotellaceae; g__Prevotella; s__	G-	C5	0.17401	0.0597813	0.000432632	0.333859	0.566497	0.0397945	0.673392	0.0663351	0.322876	0.00583026	0	0	0	0	0.265463	0	0.0251162	0	0.964375	1.30921	1.05336	0.768666	0	1.72198	0.151716	2.97487	3.51055	1.24949	2.30655	0.42344	0.553894	0.0750976	0.56766	0.240737	0.299858
denovo16645	k__Bacteria; p__Bacteroidetes; c__Bacteroidia; o__Bacteroidales; f__Prevotellaceae; g__Prevotella; s__	G-	C5	0.0531596	0.0585093	0.00018657	0.274523	0.96328	0.0780729	0.364544	0.0347905	0.389022	0.00361217	0	0	0.00980248	0.0160179	0.306304	0	0.125581	2.94866	0.661826	0.327303	0.934437	0.821075	0.749523	0.972724	0.455147	2.38891	4.26502	3.74847	1.68316	0.128873	0.775451	0.976269	15.1265	0.280859	1.19943
denovo16740	k__Bacteria; p__Bacteroidetes; c__Bacteroidia; o__Bacteroidales; f__Prevotellaceae; g__Prevotella; s__	G-	C5	0.923629	0.959466	0.083011	0.744251	0.988012	0.11151	0.788714	0.0999398	0.7882	0.0472383	0.749589	1.18288	7.44988	12.7182	1.12311	1.61387	1.25581	4.62474	7.75282	4.07641	1.665	2.60298	1.63532	8.57049	4.91007	7.1442	4.8963	17.1138	8.4158	4.49215	4.02496	0.0375488	0.0500877	0.120368	0
denovo3481	k__Bacteria; p__Bacteroidetes; c__Bacteroidia; o__Bacteroidales; f__Prevotellaceae; g__Prevotella; s__	G-	C5	0.725007	0.170244	0.000118671	0.393524	0.248016	0.000986969	0.558393	0.00104948	0.537368	0.000172658	0	0	0	0	0	0	0	0	0	0.0892645	0.0169898	0.314454	0	1.0253	0	2.6894	0.0307943	0	10.1301	0	0.0369263	0.0187744	0.100175	0.561719	0.549739
denovo4179	k__Bacteria; p__Bacteroidetes; c__Bacteroidia; o__Bacteroidales; f__Prevotellaceae; g__Prevotella; s__	G-	C5	0.506903	0.141199	0.0247616	0.891149	0.033464	0.00929995	0.42523	0.300059	0.185956	0.0093666	0.701743	0.857162	1.93109	1.64985	0.490086	0.282843	0.0502323	0.124154	1.85311	1.30921	2.59943	1.65962	0.238485	4.54814	3.25499	8.72929	2.46355	1.30565	3.19489	4.27122	1.69861	0	0.0500877	0.0200614	0.0249881
denovo7572	k__Bacteria; p__Bacteroidetes; c__Bacteroidia; o__Bacteroidales; f__Prevotellaceae; g__Prevotella; s__	G-	C5	1	0.365179	0.000168485	0.512713	0.365179	0.00126858	0.512713	0.000246341	0.764109	6.31884e-05	0	0	0	0	0	0	0	0	0	0	0	0	0	0.591522	0	0.0075123	0.169369	0.519451	12.6393	0.0368209	0.0369263	4.0365	2.60456	2.20675	4.4229
denovo8199	k__Bacteria; p__Bacteroidetes; c__Bacteroidia; o__Bacteroidales; f__Prevotellaceae; g__Prevotella; s__	G-	C5	0.204081	0.854081	0.0668412	0.430079	0.365829	0.503588	0.0573344	0.0774431	0.331158	0.00192276	0.558205	1.80004	2.61726	2.21048	1.04143	0.948356	4.31998	3.72463	2.68512	2.52916	0.764539	1.25782	3.25361	1.59054	2.12402	2.50911	1.41654	2.69553	6.2651	8.83701	1.31088	0.0375488	0.183655	0.120368	0.0249881
denovo8545	k__Bacteria; p__Bacteroidetes; c__Bacteroidia; o__Bacteroidales; f__Prevotellaceae; g__Prevotella; s__	G-	C5	0.0143941	0.0523961	0.00023984	0.114114	0.699037	0.303061	0.383231	0.0663622	0.705339	0.0242047	0.0478461	0.308578	0.245062	0.288323	0.367564	0.366032	0.703253	4.62474	0.926556	1.8448	0.968416	0.838545	0.647315	1.62997	2.30332	5.67179	1.33955	1.30565	2.5715	4.10553	0.535431	0.750976	0.0500877	1.1435	0
denovo9841	k__Bacteria; p__Bacteroidetes; c__Bacteroidia; o__Bacteroidales; f__Prevotellaceae; g__Prevotella; s__	G-	C5	0.148959	0.223077	0.0493315	0.306905	0.812624	0.57648	0.658511	0.427308	0.83726	0.319177	0.0318974	0.154289	0.313679	0.0160179	0.122521	1.06482	0.97953	0.713887	0.472733	0.178529	0.305816	0.279515	0.800627	0.88071	0.551694	0.631033	0.70827	1.86722	1.2312	0.589134	0.369263	0	0	0	0
denovo11451	k__Bacteria; p__Bacteroidetes; c__Bacteroidia; o__Bacteroidales; f__Prevotellaceae; g__Prevotella; s__	G-	C6	0.0363871	0.00129407	0.000215946	0.000674371	0.21747	0.153203	0.163368	0.643316	0.916591	0.716615	0.0318974	0.0171432	0.0980248	0.0320359	0.0204202	0.316119	2.31069	0.869079	0.0945466	0.535587	3.72076	2.09636	0.681385	0.407493	1.73784	4.13177	1.20098	4.71718	0.483129	0.662776	2.38174	0.0563232	3.6564	14.063	0.424798
denovo13472	k__Bacteria; p__Bacteroidetes; c__Bacteroidia; o__Bacteroidales; f__Prevotellaceae; g__Prevotella; s__	G-	C6	0.515562	0.0932404	0.0722598	0.00186978	0.284212	0.231773	0.0120399	0.897933	0.550286	0.119777	0	0	0	0	0.530926	0.266205	0.150697	0.403501	0.453823	0.148774	1.90285	1.71203	0.204415	0.0131449	0	1.02167	0	1.93741	0.794826	0.441851	0.0553894	0	0.0500877	2.08638	0
denovo16028	k__Bacteria; p__Bacteroidetes; c__Bacteroidia; o__Bacteroidales; f__Prevotellaceae; g__Prevotella; s__	G-	C6	0.299086	0.321189	0.196157	0.0171819	0.962117	0.793724	0.412226	0.757387	0.399115	0.25386	0.0318974	0.0342865	0.931236	0.0320359	0.326724	1.44749	0.351626	1.05531	0.510551	0.267793	0	0.174697	1.31167	1.84029	0.1793	0.285467	0.585092	2.52706	0.514299	0.460261	0.516968	1.83989	0.217046	0	0
denovo3156	k__Bacteria; p__Bacteroidetes; c__Bacteroidia; o__Bacteroidales; f__Prevotellaceae; g__Prevotella; s__	G-	C6	0.192335	0.0151873	2.82491e-05	7.62445e-05	0.207729	0.0173496	0.00757066	0.0216645	0.193355	0.917317	0	0	0.019605	0.112126	0	0	0.150697	1.17946	0.397096	0.0595096	0.0169898	0.0524091	0.289588	2.01117	2.63434	0.36059	0.569695	0.575608	4.30141	10.8806	0.0553894	0	0.0500877	0.561719	0.0249881
denovo7343	k__Bacteria; p__Bacteroidetes; c__Bacteroidia; o__Bacteroidales; f__Prevotellaceae; g__Prevotella; s__	G-	C6	0.0396576	0.0103582	0.0335671	0.0149698	0.814418	0.817065	0.978733	0.475822	0.741307	0.738558	2.82292	0.994308	0.705779	0.672753	1.20479	2.113	2.51162	8.31833	4.21678	3.03499	4.1455	1.44998	7.90406	1.56425	9.70981	3.54581	2.29418	2.864	2.24421	6.48048	3.95111	1.05137	4.00701	1.72528	0.79962
denovo9634	k__Bacteria; p__Bacteroidetes; c__Bacteroidia; o__Bacteroidales; f__Prevotellaceae; g__Prevotella; s__	G-	C6	0.0456894	0.84163	0.348057	0.237197	0.340953	0.0228954	0.576372	0.211207	0.963026	0.0273042	2.50395	0.394295	0.735186	0.6247	0.428825	8.45202	2.23534	0.807002	0.453823	1.36872	0	2.60298	0.0681385	2.14262	0.896502	0.480787	0.431121	0.505412	0.218187	0.607545	11.2071	0.131421	0.166959	0.0802456	0.39981
denovo1299	k__Bacteria; p__Bacteroidetes; c__Bacteroidia; o__Bacteroidales; f__RF16; g__; s__	G-	C1	0.307322	0.035636	0.0332223	0.0340879	0.22295	0.209037	0.214088	0.946581	0.967263	0.979116	0.0159487	0.702873	2.30358	0.0800897	0.285883	0.0332757	0	0	1.17238	0.0297548	0	0	0	0	0.0275847	0	0	0.0140392	0	0	0	0.300391	0.484181	0.100307	0.149929
denovo16549	k__Bacteria; p__Bacteroidetes; c__Bacteroidia; o__Bacteroidales; f__RF16; g__; s__	G-	C1	1.97528e-07	2.41463e-05	7.12805e-08	0.00336219	0.120599	0.960746	0.0011453	0.109969	0.0236799	0.000192849	6.63466	4.74868	12.1257	13.8555	16.9284	0	0	0.0310385	1.22911	0.148774	0	1.18794	0.0851731	3.2468	0.786164	0.262931	0.123177	0.238667	0.592223	0.110463	0.535431	0.262842	15.7275	0.782394	0.424798
denovo2467	k__Bacteria; p__Bacteroidetes; c__Bacteroidia; o__Bacteroidales; f__RF16; g__; s__	G-	C1	0.0394944	0.033909	0.033909	0.033909	0.851978	0.851978	0.851978	1	1	1	0.49441	0.874306	0.882223	0.913023	0.081681	0	0.0251162	0	0	0	0	0	0	0	0	0	0	0	0	0	0	0	0	0.0200614	0
denovo3501	k__Bacteria; p__Bacteroidetes; c__Bacteroidia; o__Bacteroidales; f__RF16; g__; s__	G-	C1	0.0099067	0.12119	0.0100712	0.0642867	0.24721	0.993629	0.392523	0.250087	0.748543	0.396598	2.12118	0.428581	1.13709	0.528592	1.98076	0	0	0	0.0756372	0.208284	0.6626	0	0.579177	0.0920145	0.565486	0.0075123	0.0153972	0.0701961	0.0311696	0.165694	0.0553894	0.225293	0.200351	0.14043	0.899573
denovo8684	k__Bacteria; p__Bacteroidetes; c__Bacteroidia; o__Bacteroidales; f__RF16; g__; s__	G-	C1	0.000661795	3.6127e-06	3.3259e-07	8.8297e-07	0.205769	0.0344843	0.108683	0.349366	0.718817	0.55527	2.64749	31.1664	2.46042	20.4709	2.18497	0.0166378	0	0	4.40587	0.178529	0.0169898	0	0	1.07788	0.441355	0	0	0.0140392	0.264942	0.0368209	0.221558	68.076	2.10368	2.32712	2.099
denovo11096	k__Bacteria; p__Bacteroidetes; c__Bacteroidia; o__Bacteroidales; f__RF16; g__; s__	G-	C2	0.937566	0.771974	0.902575	0.0185504	0.713813	0.964761	0.0158776	0.682021	0.0337091	0.0145697	0.0159487	0	0.0294074	0.208233	0.0612607	0	0.0502323	0	0.0567279	0.148774	0	0.209636	0.0340692	0.289188	0.0551694	0.0150246	0.0307943	0.0701961	0.109094	0	0.0184631	0.0750976	0.951665	0	0.324846
denovo15131	k__Bacteria; p__Bacteroidetes; c__Bacteroidia; o__Bacteroidales; f__RF16; g__; s__	G-	C2	0.000172167	0.000210105	0.00358762	0.880297	0.956387	0.332784	0.000921403	0.352429	0.000993762	0.00846823	0.318974	0.240005	0.480322	5.94266	3.6348	0	0	0	0	0.0297548	0	0	0.0170346	0	0.0275847	0.0150246	0	0.800236	0	0.0184104	1.93863	1.31421	21.905	1.1435	0.374822
denovo16286	k__Bacteria; p__Bacteroidetes; c__Bacteroidia; o__Bacteroidales; f__RF16; g__; s__	G-	C2	0.0516365	0.347036	0.835351	0.54212	0.288542	0.0793674	0.0123334	0.462318	0.124214	0.414394	0.749589	0.171432	1.82326	1.63383	0.265463	0.166378	0	0.0310385	0.113456	0.208284	1.25724	0.0349394	0.476969	0.315478	0.124131	1.72783	0.0769859	2.03569	0.0623393	0.128873	1.73553	9.25578	5.42616	39.7015	25.6878
denovo16581	k__Bacteria; p__Bacteroidetes; c__Bacteroidia; o__Bacteroidales; f__RF16; g__; s__	G-	C2	0.00585204	0.886822	0.552817	0.561348	0.0332165	0.145305	0.0036542	0.620167	0.493471	0.234051	88.6429	57.2242	57.8346	80.6023	60.0151	29.6652	25.0408	12.6327	24.3174	28.6836	78.1699	39.0448	60.5751	51.1206	121.455	42.3018	47.8698	122.408	30.8735	62.9269	64.6948	0.619555	0.717923	1.58485	1.09948
denovo6894	k__Bacteria; p__Bacteroidetes; c__Bacteroidia; o__Bacteroidales; f__RF16; g__; s__	G-	C2	0.00117905	0.00472318	0.00209527	0.278712	0.533987	0.774123	0.0208458	0.72676	0.0667852	0.0343212	2.72723	1.32003	1.30373	1.6979	1.14353	0.0166378	0	0.0310385	0.0378186	0	0	0.0174697	0	0.525797	0.0137923	0	0.0153972	0.0140392	0.218187	0	0.0738525	6.13923	1.13532	1.94595	17.6416
denovo8143	k__Bacteria; p__Bacteroidetes; c__Bacteroidia; o__Bacteroidales; f__RF16; g__; s__	G-	C2	0.00561836	0.00561836	0.0129822	0.287208	1	0.591776	6.05293e-05	0.591776	1.68831e-05	2.80093e-06	4.00313	0.274292	0.127432	0.800897	0.326724	0	0	0	0	0	0	0	0	0	0	0.0225369	0.0461915	0.0140392	0.124679	0	2.62176	0.919946	1.08523	0	0
denovo16447	k__Bacteria; p__Bacteroidetes; c__Bacteroidia; o__Bacteroidales; f__RF16; g__; s__	G-	C3	0.75484	0.116123	0.0452712	0.0323421	0.10617	0.0341782	0.0290037	0.532112	0.549412	0.978931	1.49918	0.514297	5.68544	0.800897	0.081681	1.04818	1.13023	2.23478	2.57167	1.78529	0.645611	0.663848	1.19242	0.407493	0.358601	0.277955	1.13939	0.336941	0.0155848	0.0920522	0.683136	0.0375488	0.400701	0.14043	0.324846
denovo9111	k__Bacteria; p__Bacteroidetes; c__Bacteroidia; o__Bacteroidales; f__RF16; g__; s__	G-	C4	0.583145	0.0987015	0.636926	0.572798	0.0273834	0.316573	0.987373	0.192998	0.0265666	0.309768	0	0	0	0	0.85765	0.0166378	0	0	0	0.267793	2.90525	1.88673	0.0170346	0	0	0.150246	0.477312	0.505412	0.218187	0.239336	0.0184631	0.244067	0.217046	0.14043	0.199905
denovo11984	k__Bacteria; p__Bacteroidetes; c__Bacteroidia; o__Bacteroidales; f__S24-7; g__; s__	G-	C3	0.021658	0.741524	0.81769	0.466383	0.0178357	0.000904827	0.000141376	0.575712	0.292071	0.617332	2.10523	0.137146	0.245062	0.496556	0.775969	0.981632	19.7664	9.7461	2.13675	2.55891	1.85188	0.279515	1.12428	0.525797	0.937879	0.646058	1.15479	0.73004	0.218187	0.40503	0.553894	1.76479	2.53777	1.84565	1.14945
denovo13213	k__Bacteria; p__Bacteroidetes; c__Bacteroidia; o__Bacteroidales; f__S24-7; g__; s__	G-	C3	0.0533321	0.0140414	0.324058	0.755677	0.581559	0.336113	0.0981374	0.120405	0.0284714	0.493146	0.207333	0.0342865	0.166642	0.128144	0.122521	0.14974	0	0.527655	3.36586	0.922399	3.22805	0.0524091	0.630281	2.66842	0.344809	0.135221	1.15479	0.786197	0.233772	0	0.29541	0.0187744	0.166959	0	0
denovo14038	k__Bacteria; p__Bacteroidetes; c__Bacteroidia; o__Bacteroidales; f__S24-7; g__; s__	G-	C3	0.152658	0.415473	0.889084	0.579326	0.502681	0.115098	0.0135079	0.206342	0.0319253	0.539165	1.38754	3.53151	0.735186	7.65658	0.85765	14.3751	1.63255	0.372463	13.2932	6.04023	12.7593	3.1096	0.579177	4.32468	2.71709	4.92056	2.98705	1.01082	3.36632	0.239336	6.259	1.10769	0.667835	0.481473	1.64922
denovo2911	k__Bacteria; p__Bacteroidetes; c__Bacteroidia; o__Bacteroidales; f__S24-7; g__; s__	G-	C3	0.0436817	0.772419	0.797222	0.577054	0.0827246	0.0382021	0.0102648	0.585329	0.398121	0.76308	1.14831	0.668587	0.490124	1.08922	1.28648	2.19619	1.58232	8.28729	1.79638	1.99357	1.61403	0.174697	1.58422	1.06474	1.17235	0.856402	1.67829	0.870432	0.155848	0.368209	0.64621	0.713427	0.0333918	0.782394	0.524751
denovo3164	k__Bacteria; p__Bacteroidetes; c__Bacteroidia; o__Bacteroidales; f__S24-7; g__; s__	G-	C3	0.0559955	0.792318	0.801925	0.745706	0.0324123	0.0924716	0.0285062	0.60873	0.950973	0.567359	0.0956923	0.0857162	0.11763	0.304341	0.326724	0.565686	0.0753485	2.79347	1.75857	0.357058	0.390764	0.104818	0.0681385	0	0.041377	0.954062	0.10778	0.140392	0.0467545	0.0552313	0.276947	0.694653	1.46924	0.882701	0.324846
denovo4377	k__Bacteria; p__Bacteroidetes; c__Bacteroidia; o__Bacteroidales; f__S24-7; g__; s__	G-	C3	0.0142161	0.473939	0.396461	0.413257	0.394425	0.38578	0.255781	0.993092	0.596086	0.906307	1.45133	0.188576	1.33314	1.0732	0.653448	5.72341	0.0502323	9.43572	0.28364	3.54082	0.0849488	0.454212	1.10725	1.36707	6.95134	1.53251	3.31039	0.491373	1.85459	0.478672	0.166168	0.0563232	0	0.0401228	0.474774
denovo4552	k__Bacteria; p__Bacteroidetes; c__Bacteroidia; o__Bacteroidales; f__S24-7; g__; s__	G-	C3	0.036038	0.918966	0.688405	0.494476	0.0293105	0.092805	0.405338	0.616535	0.435106	0.773952	0	0	0.529334	0	0	4.97471	0.150697	0.0310385	0	0.0297548	0	0.157227	0.272554	0	0	0.0150246	0.307943	0.701961	0	0	0	0.0750976	0.0500877	0.240737	0.574727
denovo4637	k__Bacteria; p__Bacteroidetes; c__Bacteroidia; o__Bacteroidales; f__S24-7; g__; s__	G-	C3	0.884531	0.00630926	0.907647	0.0457066	0.000573696	0.50153	0.00919742	0.00782196	0.362693	0.0548343	0.0159487	3.54865	0.980248	1.40958	0.204202	0.0166378	0.0502323	1.58297	0.888738	6.87336	0	0	0.0340692	0.0394348	0.0551694	0.0225369	5.09646	0.716001	0	0.0368209	0.88623	0.131421	0.0333918	0.0401228	0.0999525
denovo4873	k__Bacteria; p__Bacteroidetes; c__Bacteroidia; o__Bacteroidales; f__S24-7; g__; s__	G-	C3	0.00282731	0.0546475	0.271916	0.44351	0.531017	0.167648	0.116029	0.487269	0.174822	0.735173	0.175436	0.0342865	0.99005	0.0160179	0.449245	2.84507	0.125581	8.65976	0	1.10093	0.0169898	0.104818	0.902835	0.617811	6.20655	0.0976599	0.754461	2.17608	0.0779241	1.19668	0.203094	0.0375488	1.2188	2.06632	4.24798
denovo4955	k__Bacteria; p__Bacteroidetes; c__Bacteroidia; o__Bacteroidales; f__S24-7; g__; s__	G-	C3	0.199556	0.713161	0.494818	0.00333556	0.271776	0.530832	5.69869e-05	0.755223	0.0021163	0.000476472	0.622	0	6.57746	0.160179	0.0408405	7.02116	0.678136	0.248308	10.5892	0.535587	0.0509693	0.244576	0.0681385	2.11633	5.54452	0.893964	2.01703	6.86518	0.124679	0.184104	0.0369263	0.0187744	5.30929	0.100307	0
denovo533	k__Bacteria; p__Bacteroidetes; c__Bacteroidia; o__Bacteroidales; f__S24-7; g__; s__	G-	C3	0.00782327	0.78566	0.311497	0.62847	0.0150014	0.156776	0.00254748	0.453168	0.45584	0.147526	0.622	0.0342865	0.019605	0	0	5.0579	2.71255	0.0620771	0	0	0.0509693	0.506621	0.0170346	0	0.455147	0.0450738	1.84766	0.491373	0.0155848	0	0.0184631	0.0187744	4.09049	0	0
denovo6656	k__Bacteria; p__Bacteroidetes; c__Bacteroidia; o__Bacteroidales; f__S24-7; g__; s__	G-	C3	0.280096	0.0205622	0.827958	0.2291	0.583536	0.123966	0.00132382	0.0123262	8.72145e-05	0.196446	0.223282	0.308578	3.50929	1.61781	0.183782	1.81352	0.150697	3.69359	0.586189	22.5839	11.1283	0.209636	12.6738	0.893855	3.2412	5.03324	0.10778	0.140392	0.342866	0.533903	0.756988	9.06804	0.367309	0.461412	0.274869
denovo8622	k__Bacteria; p__Bacteroidetes; c__Bacteroidia; o__Bacteroidales; f__S24-7; g__; s__	G-	C3	0.00062819	0.0701679	0.197286	0.0918998	0.141525	0.0690847	0.115234	0.586415	0.895157	0.679888	0.318974	0.0857162	0.274469	0.128144	0.428825	0.698789	1.38139	0.807002	3.8575	10.6225	1.80091	0.751197	0.698419	0.670391	1.94472	0.676107	0.646681	1.16526	0.794826	0.865291	0.535431	0.244067	0	0.983008	0.124941
denovo6282	k__Bacteria; p__Bacteroidetes; c__Bacteroidia; o__Bacteroidales; f__S24-7; g__; s__	G-	C4	0.0141893	0.000498164	0.0514159	0.403479	0.424831	0.556529	0.0715676	0.0749159	0.00354445	0.212954	0	0.0171432	0.019605	0.0160179	0	0.881805	2.31069	0.0931156	1.00219	0.416567	4.02657	0.890954	4.19052	0.0262898	0.0275847	0.578447	0.70827	1.19333	0.296112	0.294567	0.240021	0.093872	1.03514	0.280859	0.0749644
denovo8476	k__Bacteria; p__Bacteroidetes; c__Bacteroidia; o__Bacteroidales; f__S24-7; g__; s__	G-	C4	0.212576	0.0285343	0.0423078	0.557194	0.313464	0.402918	0.496093	0.862162	0.0958259	0.133906	0.0318974	0	0.0588149	0.448502	0.0408405	0.099827	1.00465	0.403501	0.8131	0.446322	0.968416	0.0698788	1.66939	1.2882	1.66887	1.0968	0.631284	1.54431	0.607808	1.21509	0.609283	0.844848	0.0667835	0.0601842	0.624703
denovo3638	k__Bacteria; p__Bacteroidetes; c__Bacteroidia; o__Bacteroidales; f__S24-7; g__; s__	G-	C5	0.517112	0.2716	0.525026	0.0666937	0.270286	0.447036	0.0142644	0.788942	0.000343336	0.000242197	0	0.0342865	12.8216	0.768861	0.142942	5.77333	0.728369	0	1.05892	1.2497	8.57983	0.768666	0.562142	1.32764	4.73077	10.2393	3.21801	1.23545	0.0311696	0.515492	0.276947	0	0	0	0
denovo7795	k__Bacteria; p__Bacteroidetes; c__Bacteroidia; o__Bacteroidales; f__S24-7; g__; s__	G-	C6	0.0723688	0.00240778	0.00118041	0.151626	0.941553	0.342629	0.983644	0.275067	0.854867	0.273353	1.48323	0.120003	0.735186	0.0320359	0.694288	0.183016	3.16464	8.65976	2.98767	0.357058	7.35656	2.55057	7.22268	0.354913	0.0689617	7.55738	3.14102	19.2057	1.13769	0.276157	0.147705	0	0	0	0
denovo14043	k__Bacteria; p__Firmicutes; c__Clostridia; o__Clostridiales; f__; g__; s__	G+	C3	0.0420237	0.437021	0.303062	0.99907	0.225447	0.338465	0.0419192	0.795785	0.436351	0.302536	0.191385	0.0857162	0.225457	0.0320359	0.490086	0.499135	1.07999	4.03501	0.0378186	0.565342	1.29122	0.122288	0.136277	0.709826	0.193093	0.308004	1.69369	0.491373	0.529884	0.0368209	0.221558	2.10273	0.601052	0.541657	0.874585
denovo7807	k__Bacteria; p__Firmicutes; c__Clostridia; o__Clostridiales; f__Clostridiaceae; g__Clostridium; s__	G+	C1	0.0344663	0.0760017	0.0743311	0.0431754	0.688388	0.696733	0.908532	0.990835	0.773561	0.782304	0.558205	0.565727	0.127432	2.56287	0.939331	0.0166378	0.100465	0	0.0378186	0.208284	0.0169898	0.279515	0.0511038	0.289188	0.151716	0.19532	0.323341	0.0982746	0.0467545	0.110463	0.166168	0	0	0	0
denovo10590	k__Bacteria; p__Firmicutes; c__Clostridia; o__Clostridiales; f__Lachnospiraceae; g__; s__	G+	C5	0.13987	0.12836	0.0126876	0.238011	0.961419	0.557573	0.762881	0.394191	0.718474	0.178393	0.239231	0.68573	1.11748	0.688771	0.612607	1.76361	0.502323	2.63828	1.90984	1.48774	2.14071	2.49817	0.953938	1.15675	1.73784	0.743718	5.86632	3.98714	0.966259	1.56489	0.516968	0.16897	0.133567	0.240737	0.124941
denovo3364	k__Bacteria; p__Firmicutes; c__Clostridia; o__Clostridiales; f__Lachnospiraceae; g__Butyrivibrio; s__	G+	C2	0.10455	0.0688047	0.716829	0.75683	0.840509	0.307633	0.0808813	0.145423	0.0321964	0.478777	1.32374	2.04005	3.9406	3.13952	2.59337	1.7137	0.753485	1.05531	1.0211	1.48774	0.934437	1.65962	0.476969	0.722971	1.55853	1.5851	4.66534	1.57239	1.09094	2.30131	1.66168	0	0.0166959	0	0
denovo3965	k__Bacteria; p__Firmicutes; c__Clostridia; o__Clostridiales; f__Ruminococcaceae; g__; s__	G+	C1	0.0625612	0.0427723	0.0447487	0.051552	0.777584	0.807578	0.893837	0.965674	0.876513	0.909367	0.749589	0.377151	0.303877	0.0320359	1.63362	0	0	0	0.113456	0	0	0	0.0170346	0	0	0.0075123	0	0	0	0.0184104	0.0184631	0.0563232	0.450789	0.501535	1.4743
denovo49	k__Bacteria; p__Firmicutes; c__Clostridia; o__Clostridiales; f__Ruminococcaceae; g__; s__	G+	C1	0.188623	0.223637	0.295317	0.0223155	0.925583	0.885724	0.3165	0.858794	0.274089	0.204632	0.510359	3.65151	1.24491	2.08233	3.3285	0.815254	0.552556	1.70712	0.775282	1.69602	2.05576	1.50239	0.22145	1.13046	0.951672	0.135221	3.64913	1.40392	0.45196	0.84688	0.332336	0.732202	1.03514	1.64503	1.24941
denovo3018	k__Bacteria; p__Firmicutes; c__Clostridia; o__Clostridiales; f__Ruminococcaceae; g__; s__	G+	C2	0.000199993	0.00442275	0.369589	0.269007	0.195621	0.00782752	6.36082e-06	0.137798	0.000397896	0.0454039	1.38754	3.00007	2.05852	5.55823	5.90145	0.0166378	0.0251162	0.0310385	0.699645	0.565342	0.0169898	0	0.323658	1.87972	2.12402	2.84716	3.37198	2.40071	0.296112	2.09879	3.23105	1.6146	0.651139	2.18669	0.324846
denovo1661	k__Bacteria; p__Firmicutes; c__Clostridia; o__Clostridiales; f__Ruminococcaceae; g__; s__	G+	C3	0.547246	0.241629	0.532003	0.217152	0.0454312	0.140301	0.0235882	0.589472	0.94815	0.545745	0.303025	1.25146	0.215655	0.945058	2.87926	1.28111	0.401859	5.89732	0.605098	1.54725	0.985406	0.122288	0.0511038	0.867565	0.317224	0.728693	0.307943	1.8251	0.0623393	0.736418	0.720062	0	0	0	0
denovo3619	k__Bacteria; p__Firmicutes; c__Clostridia; o__Clostridiales; f__Ruminococcaceae; g__; s__	G+	C4	0.60688	0.133822	0.353593	0.501252	0.0315804	0.151993	0.237633	0.470163	0.313532	0.797268	0.398718	1.85147	0.882223	0.432484	0.428825	0.76534	0.728369	0.124154	0.189093	0.86289	3.46591	1.29276	0.681385	4.44298	0.565486	1.51748	2.44815	0.982746	0.857165	1.25191	1.754	0.0750976	0.0667835	0.702149	0.0999525
denovo6429	k__Bacteria; p__Firmicutes; c__Clostridia; o__Clostridiales; f__Ruminococcaceae; g__; s__	G+	C5	0.995223	0.950753	0.0353231	0.317564	0.945972	0.034895	0.314866	0.0400256	0.34639	0.24002	0.0159487	0.0342865	0.362692	0.0800897	0	0.0166378	0.351626	0.0620771	0.0567279	0	0.0339795	0.0698788	0.136277	0.302333	0.0137923	0.0450738	4.58836	0.477334	0	0	0.0184631	0	0.0166959	0.100307	1.69919
denovo10074	k__Bacteria; p__Firmicutes; c__Clostridia; o__Clostridiales; f__Ruminococcaceae; g__Ruminococcus; s__	G+	C5	0.716517	0.0266493	1.84195e-05	0.380274	0.0588808	0.000313357	0.602709	0.0182111	0.193559	0.00113435	0.0159487	0.137146	0.0784198	0.0320359	0.714709	1.08146	0.0502323	0	0.0945466	0.327303	3.313	1.57227	0.783592	0.276043	0.868918	8.29358	2.86387	2.51302	0.0155848	13.771	0.0553894	0.112646	0.28383	0.0601842	0.0749644
denovo16833	k__Bacteria; p__Firmicutes; c__Clostridia; o__Clostridiales; f__Ruminococcaceae; g__Ruminococcus; s__flavefaciens	G+	C3	0.00580824	0.691971	0.412564	0.916336	0.014335	0.0385771	0.00733145	0.663744	0.769752	0.471322	0	0.0342865	0.127432	0.0480538	0.122521	0.133103	0.125581	6.58017	0.189093	0.0892645	0.288826	0.139758	0.170346	0	0.137923	0.120197	0.21556	0.393098	0.0623393	0.570724	0.0553894	0.0750976	1.13532	0.0200614	0.199905
denovo2332	k__Bacteria; p__Firmicutes; c__Clostridia; o__Clostridiales; f__Veillonellaceae; g__; s__	G+	C1	0.002013	0.00594634	0.0106053	0.002013	0.533976	0.400057	1	0.792749	0.533975	0.400057	0	0	0	0	6.88162	0	0	0	0	0	0.0169898	0.262045	0	0	0	0.510836	0	0	0	0	0	0.788525	0.0166959	0	0.0249881
denovo2750	k__Bacteria; p__Firmicutes; c__Clostridia; o__Clostridiales; f__Veillonellaceae; g__; s__	G+	C6	0.817469	0.808247	0.340857	0.0314514	0.990509	0.479302	0.0443984	0.476611	0.0483355	0.159309	0.765538	1.13145	0.480322	0.208233	1.38858	0.964994	1.25581	0.931156	1.17238	0.327303	1.13831	1.06565	0.323658	0.381203	1.77921	1.39729	2.52514	1.0389	1.26237	0.902112	7.20062	0.0187744	0.0166959	0.0200614	1.52428
denovo2676	k__Bacteria; p__Firmicutes; c__Clostridia; o__Clostridiales; f__Veillonellaceae; g__Succiniclasticum; s__	G+	C6	0.238212	0.214092	0.000869243	0.00140841	0.948847	0.089232	0.0686074	0.0704395	0.117474	0.726887	0.414666	0.840019	0.499926	0.240269	0.571767	2.49567	0.477207	1.39673	1.05892	0.535587	2.34459	0.768666	0.323658	1.27506	1.47578	3.55332	3.67992	6.61248	0.732487	1.89628	1.01547	14.1935	0.166959	0.621903	0.574727
denovo9904	k__Bacteria; p__Firmicutes; c__Erysipelotrichi; o__Erysipelotrichales; f__Erysipelotrichaceae; g__RFN20; s__	G+	C3	0.00376873	0.532652	0.692129	0.930581	0.0356232	0.0170302	0.000592563	0.818549	0.477733	0.629409	0.207333	0.0857162	0.245062	0.432484	0.81681	5.29083	0.879066	13.5328	1.07783	0.446322	0.67959	0.139758	0.238485	0.578377	1.53095	1.00665	0.508107	0.0982746	0.358451	0.644365	0.443115	0.0187744	0	0	0
denovo3865	k__Bacteria; p__Planctomycetes; c__Planctomycetia; o__Pirellulales; f__Pirellulaceae; g__; s__	G-	C2	0.0311267	0.0369007	0.103867	0.492414	0.925611	0.528555	0.123601	0.587872	0.143185	0.332922	0.637948	1.28574	0.607754	0.560628	1.24564	0.0332757	0	0	0.0189093	0.148774	0.0339795	0	0	0.0788695	0.151716	0.36059	0.0615887	0.0280785	0.124679	0.239336	0.29541	1.6897	3.77327	2.38731	3.97311
denovo14203	k__Bacteria; p__Planctomycetes; c__Planctomycetia; o__Pirellulales; f__Pirellulaceae; g__; s__	G-	C3	0.557806	0.736267	0.125929	0.204099	0.398372	0.0336587	0.0152393	0.229382	0.348084	0.787738	0.733641	1.76575	0.862618	0.736825	2.55253	0.38267	8.48926	0.931156	0.661826	1.36872	2.25964	1.25782	0.102208	1.1699	0.689617	0.503324	0.954625	0.350981	0.171433	0.220925	0.369263	0.844848	3.77327	1.98608	2.69872
denovo14800	k__Bacteria; p__Proteobacteria; c__Gammaproteobacteria; o__Aeromonadales; f__Succinivibrionaceae; g__; s__	G-	C5	0.121115	0.129203	2.56523e-06	0.0010657	0.972832	0.0012921	0.0584568	0.000124497	0.0860426	0.0531658	0.318974	0.480011	0.15684	0.112126	0.633028	1.2312	0.778601	1.89335	1.34256	0.595096	0.764539	0.768666	1.31167	0.328623	2.55158	10.8403	3.98787	7.14597	3.72477	10.6781	3.74802	16.2962	0.634444	7.80388	0.524751
denovo10745	k__Bacteria; p__Proteobacteria; c__Gammaproteobacteria; o__Aeromonadales; f__Succinivibrionaceae; g__; s__	G-	C6	0.645263	0.950184	0.291189	0.00267018	0.601586	0.54569	0.0361437	0.264733	0.00142688	0.31585	0.303025	0.291435	0.245062	0.0480538	0.224623	0.515773	0.401859	0.279347	0.680735	0.0297548	0.373775	0.227106	0.119242	0.0525797	0.248262	0.157758	0.138575	0.112314	0.233772	2.63269	0.553894	0.63833	0.0667835	0.541657	0.124941
denovo16827	k__Bacteria; p__Spirochaetes; c__Spirochaetes; o__Spirochaetales; f__Spirochaetaceae; g__Treponema; s__	G-	C3	0.00148506	0.97833	0.0450972	0.546786	0.00139516	0.515448	0.00669455	0.0428823	0.529719	0.140044	0.0159487	0.0342865	0.15684	0.0640718	0.0408405	0.0332757	0.100465	1.3657	7.41245	0.0297548	0.0509693	0.0698788	0.0340692	0.0394348	0.0965464	0.0300492	3.7877	0.0561569	0.202603	0.147284	0	0.0187744	0	0.922824	1.09948
denovo12442	k__Bacteria; p__Tenericutes; c__Mollicutes; o__RF39; f__; g__; s__		C3	0.0815983	0.931377	0.757269	0.683788	0.0719316	0.0541673	0.0493094	0.818996	0.737252	0.889051	0.0159487	0.0342865	0.0490124	0	0.0204202	0	0	2.73139	0.0567279	0	0.0339795	0	0.0340692	0.0131449	0	0	0	0.0140392	0	0	0	3.58591	0.0333918	4.55394	0
denovo2038	k__Bacteria; p__Tenericutes; c__Mollicutes; o__RF39; f__; g__; s__		C3	0.00296075	0.283616	0.218765	0.752488	0.368947	0.472041	0.00684766	0.870382	0.443625	0.354187	0.0637948	0.0171432	0.597951	0.256287	0.0408405	0.598962	0.0753485	8.81495	0.0567279	0.624851	0.764539	0.0349394	0.136277	0.630956	1.51716	2.47906	0.477312	0.210588	0.0779241	0.257746	0.0369263	0	0	0	0
denovo4398	k__Bacteria; p__Tenericutes; c__Mollicutes; o__RF39; f__; g__; s__		C6	0.932129	0.764108	0.39525	0.0233649	0.818893	0.360154	0.0208064	0.296026	0.0167591	0.114777	0.0159487	0	0.0490124	0	0	0	0	0	0.0378186	0	0	0	0	0	0	0	0	0.772157	0.0155848	0	0.0184631	0.0563232	2.15377	0.320982	2.42385
denovo6236	k__Bacteria; p__Verrucomicrobia; c__Verruco-5; o__WCHB1-41; f__RFP12; g__; s__		C6	0.565954	0.332387	0.240145	0.0872482	0.126103	0.0881041	0.0185172	0.835294	0.582766	0.407706	0.845282	0.805733	0.568544	0.880987	0.387985	0.582324	0.452091	0.124154	0.737463	0.238039	0.917447	1.69456	0.562142	0.407493	2.95156	0.420689	1.27797	2.77977	0.140263	2.68792	0.443115	0.525683	4.37432	0.72221	0.224893
denovo15764	No blast hit		C1	0.033588	0.033588	0.0372401	0.0378199	1	0.883144	0.872894	0.883144	0.872894	0.987559	0.271128	0.377151	1.22531	0.240269	1.14353	0	0	0	0	0	0	0	0	0	0	0	0	0	0.0155848	0	0.0184631	0.337939	0.300526	0.662026	2.5238
denovo4502	No blast hit		C1	0.00859939	0.00828242	0.0012398	0.000456219	0.542959	0.470575	0.350368	0.90631	0.730248	0.819165	0	0	10.1652	0.0480538	0.0204202	0.0166378	0	1.24154	0.0567279	0.0297548	0	0.0174697	0	0.0262898	0.482732	0.0300492	0.230958	0	0.0779241	0.0736418	0.0184631	0.187744	0.150263	0.381166	0.0999525
denovo6086	No blast hit		C1	0.0285493	0.0238215	0.0117266	0.0627363	0.929759	0.655433	0.702507	0.71828	0.639478	0.417875	4.06692	0.565727	0.313679	0.288323	0.163362	0	0.0502323	0	0.378186	0.0595096	0.0169898	0.0349394	0	0.118304	0.23447	0.0075123	0.0307943	0	0.0311696	0.0736418	0.369263	2.15906	0.701227	0.86264	0.924561
denovo2798	No blast hit		C3	0.0198414	0.435478	0.593718	0.20561	0.0876658	0.052853	0.227687	0.791122	0.591816	0.427883	0	0	0	0.0160179	0.0612607	0.14974	0.0251162	4.12813	0.0378186	0.0595096	0.0509693	0.401803	0	0.276043	0	0.0075123	0	0.196549	0.202603	0.0368209	0.221558	2.21538	0.784707	2.24688	7.9962
denovo6936	No blast hit		C3	0.0162909	0.676922	0.829454	0.740829	0.0106306	0.0064124	0.00129204	0.528796	0.457355	0.907818	0.0478461	0	1.11748	0.112126	0.183782	0.0166378	2.15999	1.24154	8.7361	0.595096	0.237857	0.0873485	0.170346	1.65626	0.110339	0.0450738	0.184766	0.0701961	0.374036	0.441851	0.129242	1.44563	1.08523	1.7654	2.74869
denovo9209	No blast hit		C3	6.00555e-05	0.00059967	0.000320373	0.327487	0.477142	0.428183	0.0153462	0.964462	0.0318003	0.0105877	0.0159487	0.0171432	0.225457	0.192215	0.0408405	1.28111	10.7497	0.0620771	12.4612	0.743871	15.2908	2.51564	0.528073	0.105159	0.206885	1.29212	8.42225	2.6113	0.0467545	0.0184104	0.369263	0.0563232	0.0667835	0.14043	0.0249881
denovo13261	No blast hit		C4	0.0929612	0.00583658	0.36696	0.239651	0.256199	0.416827	0.595637	0.101332	0.201979	0.776641	0	0.0342865	0.705779	0	0	0	0.0251162	2.35893	1.2102	0.743871	0	0.0524091	0.425865	25.7378	1.93093	0.0150246	0	1.09506	0.109094	1.0494	0	0	0	0	0
denovo13466	No blast hit		C4	0.246058	0.0334807	0.145549	0.272736	0.252594	0.723241	0.939508	0.423095	0.224085	0.667655	0	0	0	0	0	0.76534	0	0.0620771	0.113456	0.0297548	1.08734	0.506621	0.170346	1.24877	0.248262	0.165271	0.092383	0.350981	0.716902	0.202515	0.147705	0.0187744	0	13.722	0.0499763
denovo17032	No blast hit		C4	0.407619	0.0357263	0.731018	0.454524	0.138728	0.571776	0.923297	0.0531748	0.117747	0.635167	0	0	0	0	0	0.432584	0	0.0620771	0	0	0	0	3.16844	0.0131449	0	0.0075123	0.0153972	0	0.0623393	0	0.0369263	0.319165	0.0166959	0.100307	0.149929
denovo6973	No blast hit		C4	0.304794	0.0173448	0.227522	0.0687333	0.124456	0.837138	0.365098	0.178924	0.513534	0.48057	0	0	0.019605	0	0.0204202	0	0	0.962195	0	0	1.85188	0	2.52112	0	0	0.0150246	0.0307943	0.575608	0.187018	0.460261	1.93863	0.187744	0.250438	0.641964	0.149929
				0.958138	0.890932	0.850102	0.990612	0.932403	0.891115	0.967511	0.958349	0.900188	0.859241
				0.971355	0.918598	0.877799	0.980365	0.890528	0.850265	0.951782	0.958432	0.93803	0.896945
				0.955156	0.971631	0.894577	0.936825	0.983498	0.850576	0.892352	0.866681	0.908654	0.957426
				0.99381	0.950545	0.857563	0.91047	0.944349	0.851555	0.904334	0.905884	0.959636	0.945858
				0.96821	0.971236	0.978188	0.881055	0.939607	0.990009	0.912089	0.949515	0.853546	0.902283
				0.880553	0.97256	0.995432	0.914692	0.854306	0.885007	0.965115	0.96797	0.887948	0.919214
				0.97946	0.875826	0.909228	0.939344	0.855912	0.88903	0.918968	0.965862	0.935582	0.969584
				0.993364	0.972887	0.856753	0.871848	0.979542	0.863224	0.878355	0.88323	0.898462	0.984527
				0.922688	0.90854	0.946924	0.923035	0.985616	0.870662	1	0.856864	0.985263	0.871001
				0.94297	0.973398	0.912326	0.959771	0.916732	0.857135	0.983071	0.938606	0.933368	0.873217
				0.898571	0.857447	0.998496	0.977958	0.957367	0.900045	0.920254	0.858888	0.878668	0.979455
				0.893232	0.857501	0.983573	0.985576	0.96366	0.909476	0.907492	0.873592	0.871625	0.997996
				0.956094	0.936853	0.96545	0.919375	0.980619	0.990613	0.876393	0.971242	0.857797	0.885489
				0.923085	0.896818	0.861521	0.875356	0.973231	0.936931	0.9512	0.963582	0.977916	0.985648
				0.879894	0.964494	0.864622	0.997535	0.914632	0.984098	0.877502	0.899084	0.962038	0.86225
				0.9568	0.989141	0.936747	0.924282	0.967633	0.894066	0.967254	0.925976	0.935032	0.862251
				0.971172	0.931941	0.95007	0.890471	0.903458	0.92145	0.862403	0.981769	0.958031	0.939867
				0.887622	0.863671	0.957459	0.93149	0.975208	0.929508	0.955443	0.905107	0.930838	0.973892
				0.939212	0.978451	0.97784	0.887732	0.960706	0.91717	0.948135	0.956313	0.909044	0.865927
				0.957496	0.915622	0.907805	0.98544	0.873934	0.866241	0.942998	0.99211	0.930044	0.922196
				0.953323	0.912196	0.994763	0.990776	0.866468	0.958571	0.944139	0.907009	0.921303	0.985513
				0.948161	0.94064	0.979051	0.925118	0.992454	0.927335	0.874047	0.919849	0.866694	0.945946
				0.976924	0.987166	0.89109	0.950654	0.989763	0.868559	0.927703	0.878534	0.937875	0.939856
				0.910147	0.888205	0.981539	0.945412	0.977447	0.892072	0.964309	0.870343	0.94189	0.927099
				0.943652	0.94515	0.985505	0.926598	0.889166	0.929218	0.870819	0.959611	0.981363	0.941022
				0.97981	0.984624	0.945357	0.924391	0.995189	0.925339	0.944361	0.930109	0.93958	0.871004
				0.871253	0.959943	0.871692	0.943789	0.91038	1	0.926366	0.910826	0.983779	0.926815
				0.89139	0.988291	0.940738	0.979812	0.902902	0.95015	0.871675	0.952395	0.968107	0.920713
				0.968498	0.911687	0.960886	0.923942	0.942898	0.929521	0.95525	0.873318	0.987594	0.885402
				0.890762	0.87832	0.954639	0.995601	0.987202	0.935501	0.886464	0.92284	0.874047	0.950257
				0.879055	0.879882	0.963121	0.875414	0.999152	0.915249	0.996313	0.916086	0.995417	0.911558
				0.952417	0.95885	0.966883	0.925553	0.993542	0.919622	0.879001	0.925986	0.88524	0.958457
				0.886232	0.99379	0.974936	0.891131	0.88013	0.910921	0.995015	0.968711	0.88502	0.915855
				0.928094	0.91361	0.966992	0.997125	0.985236	0.895693	0.925211	0.881451	0.910746	0.969911
				0.984242	0.882987	0.955489	0.905282	0.898297	0.971198	0.92075	0.926618	0.977165	0.949284
				0.980153	0.964993	0.974749	0.917114	0.98483	0.994601	0.897811	0.990236	0.883183	0.892586
				0.993061	0.907696	0.975506	0.996103	0.900854	0.98244	0.989171	0.883592	0.911545	0.971612
				0.9337	0.951541	0.981987	0.905121	0.982051	0.915865	0.971036	0.933628	0.953133	0.887468
				0.950071	0.919285	0.887731	0.914901	0.969022	0.937116	0.964592	0.968009	0.995569	0.972437
				0.958894	0.933137	0.968478	0.95196	0.89254	0.927528	0.911148	0.964521	0.98107	0.98344
				0.941751	0.892763	0.988077	0.902878	0.950686	0.95365	0.960894	0.904565	0.989791	0.914704
				0.983303	0.913192	0.979922	0.996624	0.929731	0.96323	0.979901	0.893405	0.909837	0.983318
				0.964207	0.923932	0.978043	0.894617	0.959548	0.986156	0.92998	0.945756	0.970285	0.91627
				0.910742	0.933911	1	0.984178	0.976574	0.911075	0.895228	0.934246	0.918271	0.983838
				0.965255	0.897144	0.923647	0.944426	0.931204	0.958067	0.979052	0.97295	0.951981	0.978971
				0.944592	0.970998	0.96934	0.977019	0.915885	0.975154	0.967476	0.940451	0.948086	0.992321
				0.919937	0.986937	0.963591	0.934161	0.932876	0.956098	0.985633	0.976647	0.947151	0.970438
				0.974766	0.945324	0.983513	0.979601	0.92034	0.991256	0.954408	0.928982	0.965633	0.963133
				0.992538	0.944087	0.970437	0.98423	0.951522	0.977898	0.976766	0.973578	0.928432	0.954702
				0.951114	0.945989	0.982378	0.942085	0.994865	0.968684	0.990928	0.963542	0.996095	0.959625
				0.981499	0.976904	0.965285	0.977287	0.995436	0.983774	0.958812	0.988368	0.954235	0.942656
